# Supplementary material for: Nuclear plasticity increases susceptibility to damage during confined migration
Source: PLoS Comput Biol. 2020 Oct 9;16(10):e1008300. doi: 10.1371/journal.pcbi.1008300 (PMC7577492; doi:10.1371/journal.pcbi.1008300)
Supplement: S1 Data — (XLSX) [file pcbi.1008300.s010.xlsx]

## Sheet: Fig-1c
	Force and time required by a cell to enter a pore and their dependence on degree of confinement
	D0/φ = 1.67				D0/φ = 1.2				D0/φ = 1
	E_T (kPa)	T_entry (s)	F_entry (pN/μm)		E_T (kPa)	T_entry (s)	F_entry (pN/μm)		E_T (kPa)	T_entry (s)	F_entry (pN/μm)
	0.5	157	113.938		0.5	132	70.0656		0.5	101	32.7187
	1	178	161.29		1	146	93.0196		1	103	34.609
	1.5	179	163.796		1.5	155	109.942		1.5	104	35.5795
	2	186	181.985		2	161	122.196		2	105	36.5671
	5	202	227.912		5	181	168.875		5	109	40.6899

## Sheet: Fig-1d
	Force and time required by a cell to enter a 3 μm pore at the interface of two dissimilar tissues
	E_2 = 5 kPa				E_2 = 2 kPa				E_1 = 1 kPa
	E_1/E_2	T_entry (s)	F_entry (pN/μm)		E_1/E_2	T_entry (s)	F_entry (pN/μm)		E_1/E_2	T_entry (s)	F_entry (pN/μm)
	0.026	137	77.8037		0.065	137	77.8037		0.13	135	74.6483
	0.06	156	111.929		0.15	155	109.941		0.3	152	104.108
	0.1	169	139.778		0.25	166	133.017		0.5	163	126.458
	0.2	177	158.809		0.5	175	153.913		1	178	161.29
	0.3	185	179.316		0.75	180	166.325
	0.4	190	192.895		1	188	187.392
	1	217	276.588

## Sheet: Fig-1f
	ECM vertical displacement just after nucleus entry into 3 μm pore
	E_T = 1 kPa, E_n = 1 kPa			E_T = 1 kPa, E_n = 0.2 kPa			E_T = 2 kPa, E_n = 1 kPa
	Normalized tissue length	u_y (μm)		Normalized tissue length	u_y (μm)		Normalized tissue length	u_y (μm)
	0	1.19782		0	0.550955		0	0.35352
	0.000969242	1.19794		0.000971324	0.551137		0.000971279	0.353814
	0.00193891	1.19795		0.00194206	0.55135		0.00194257	0.354071
	0.00290722	1.19807		0.00291466	0.551332		0.00291546	0.354201
	0.00387706	1.19812		0.00388815	0.551283		0.00388914	0.354336
	0.00484813	1.19841		0.00486089	0.551497		0.00486239	0.354724
	0.00581578	1.19953		0.00583406	0.551834		0.00583556	0.355401
	0.00678399	1.20122		0.00680743	0.55258		0.00680713	0.356664
	0.00775307	1.2033		0.00777924	0.554021		0.0077781	0.358105
	0.00871777	1.20641		0.00875073	0.555667		0.00874832	0.359923
	0.00968646	1.21006		0.00971944	0.557616		0.00971709	0.361746
	0.0106557	1.2143		0.0106884	0.559202		0.0106865	0.363549
	0.0116187	1.21877		0.0116578	0.56072		0.0116549	0.36507
	0.0125764	1.22373		0.0126251	0.562249		0.0126217	0.366601
	0.0135322	1.22737		0.0135911	0.563788		0.0135851	0.368091
	0.0144835	1.22935		0.0145535	0.564647		0.0145434	0.3684
	0.0154326	1.22715		0.0155145	0.563057		0.0155003	0.3656
	0.0164061	1.22284		0.0164975	0.560473		0.0164809	0.361869
	0.017382	1.21876		0.0174828	0.558126		0.0174615	0.358406
	0.018362	1.21506		0.0184706	0.556029		0.0184481	0.354869
	0.0193438	1.21147		0.019459	0.554116		0.0194369	0.351629
	0.0203258	1.20767		0.0204482	0.552489		0.0204288	0.348949
	0.0213079	1.2045		0.0214375	0.551175		0.0214197	0.346216
	0.0222904	1.20092		0.022427	0.549683		0.0224093	0.344006
	0.0232739	1.19801		0.0234161	0.548436		0.023401	0.341819
	0.0242569	1.19424		0.0244056	0.547143		0.0243931	0.339524
	0.025241	1.19105		0.0253941	0.546177		0.0253838	0.337621
	0.0262255	1.18831		0.0263823	0.544869		0.0263751	0.335743
	0.0272052	1.18488		0.0273707	0.543423		0.0273684	0.333836
	0.0281869	1.1817		0.0283581	0.542109		0.0283595	0.331982
	0.0291674	1.17778		0.0293442	0.540854		0.0293516	0.330236
	0.030149	1.17532		0.0303305	0.53911		0.0303435	0.328489
	0.0311275	1.17088		0.0313182	0.537227		0.0313348	0.326506
	0.0321067	1.16681		0.032305	0.535512		0.0323266	0.324563
	0.0330854	1.16341		0.0332906	0.53376		0.0333193	0.322814
	0.0340622	1.1584		0.0342771	0.531032		0.0343127	0.320805
	0.0350413	1.15356		0.0352642	0.528657		0.035305	0.318605
	0.0360213	1.1481		0.0362512	0.526334		0.0362978	0.316433
	0.0369973	1.14345		0.0372383	0.523342		0.0372902	0.314463
	0.0379724	1.13652		0.0382257	0.520518		0.0382831	0.312094
	0.0389533	1.13003		0.0392126	0.518109		0.0392772	0.30995
	0.0399291	1.12442		0.0402008	0.514958		0.0402697	0.307845
	0.0409072	1.11597		0.0411883	0.512611		0.0412624	0.305436
	0.0418888	1.10838		0.0421738	0.510206		0.0422559	0.303235
	0.0428703	1.10128		0.0431592	0.506737		0.0432497	0.301011
	0.0438489	1.09182		0.0441428	0.504187		0.0442449	0.298481
	0.0448335	1.08317		0.0451271	0.499084		0.0452405	0.296219
	0.0458175	1.07487		0.0461148	0.494659		0.0462366	0.294073
	0.046801	1.06436		0.0471019	0.489912		0.0472325	0.291749
	0.0477867	1.05579		0.0480914	0.484405		0.048228	0.28962
	0.0487733	1.04569		0.0490825	0.479317		0.049224	0.287578
	0.0497635	1.03574		0.0500743	0.473699		0.0502205	0.285561
	0.0507534	1.02613		0.0510681	0.469013		0.0512175	0.283718
	0.0517446	1.01521		0.0520635	0.46365		0.0522153	0.281786
	0.0527381	1.0064		0.0530601	0.459137		0.0532119	0.280201
	0.053731	0.994957		0.0540562	0.454435		0.0542074	0.278485
	0.0547268	0.986072		0.0550525	0.450078		0.055203	0.276755
	0.055724	0.974881		0.0560498	0.445599		0.0561993	0.275106
	0.0567217	0.965892		0.0570478	0.44153		0.0571963	0.273331
	0.0577206	0.95506		0.0580456	0.437353		0.0581934	0.271708
	0.0587197	0.946268		0.0590432	0.433563		0.0591902	0.270103
	0.0597209	0.935629		0.0600418	0.429367		0.0601866	0.268658
	0.060723	0.926704		0.0610411	0.425664		0.0611833	0.26702
	0.0617241	0.916822		0.0620404	0.421882		0.0621806	0.265496
	0.0627288	0.907737		0.0630394	0.418491		0.0631778	0.26407
	0.0637331	0.898443		0.0640382	0.415037		0.0641743	0.262791
	0.0647386	0.889531		0.0650373	0.411746		0.0651708	0.261411
	0.0657462	0.881034		0.0660365	0.408586		0.0661672	0.259852
	0.0667539	0.872899		0.0670357	0.405343		0.0671641	0.258441
	0.067761	0.865251		0.0680343	0.402336		0.0681613	0.257059
	0.0687687	0.857616		0.0690328	0.399266		0.0691586	0.255928
	0.0697764	0.850421		0.0700322	0.396237		0.0701552	0.254665
	0.0707837	0.843443		0.0710313	0.39345		0.0711513	0.253399
	0.0717913	0.836388		0.0720299	0.390451		0.0721474	0.252165
	0.0727993	0.829749		0.0730296	0.387575		0.073144	0.250767
	0.0738066	0.823241		0.0740294	0.38487		0.074141	0.249584
	0.0748138	0.816721		0.0750287	0.382141		0.0751377	0.24841
	0.0758217	0.810411		0.0760279	0.37953		0.076134	0.247271
	0.0768291	0.804342		0.0770268	0.377033		0.0771296	0.246199
	0.0778362	0.79832		0.0780259	0.374494		0.0781259	0.244911
	0.0788429	0.792419		0.079025	0.372028		0.0791229	0.243621
	0.0798496	0.786752		0.0800237	0.369614		0.0801203	0.242519
	0.0808565	0.780955		0.0810222	0.367281		0.0811175	0.241435
	0.0818635	0.775393		0.082021	0.364781		0.0821141	0.240389
	0.08287	0.76999		0.0830201	0.362412		0.0831102	0.239377
	0.0838763	0.764662		0.0840191	0.360087		0.0841062	0.238289
	0.084883	0.75921		0.085018	0.357839		0.0851029	0.237062
	0.0858902	0.753913		0.0860168	0.355502		0.0861003	0.236001
	0.0868975	0.748821		0.0870159	0.353272		0.0870971	0.235062
	0.0879044	0.743896		0.0880149	0.351065		0.0880929	0.234063
	0.0889105	0.739029		0.0890138	0.349		0.0890889	0.233011
	0.0899166	0.73428		0.0900127	0.346731		0.0900853	0.231955
	0.0909225	0.729603		0.0910117	0.34459		0.091082	0.231033
	0.0919277	0.725113		0.0920105	0.342498		0.0920784	0.229979
	0.0929323	0.720352		0.0930091	0.340468		0.0930747	0.228954
	0.0939374	0.715589		0.0940077	0.338448		0.094071	0.227974
	0.0949429	0.710892		0.0950064	0.336422		0.095067	0.227019
	0.095949	0.706307		0.0960052	0.334489		0.0960633	0.226041
	0.0969551	0.701894		0.0970036	0.332604		0.0970598	0.225053
	0.097961	0.697541		0.0980018	0.330737		0.0980564	0.224161
	0.0989666	0.693343		0.0989997	0.328918		0.0990528	0.223291
	0.0999719	0.689211		0.0999979	0.326916		0.100049	0.222503
	0.100977	0.685143		0.100996	0.325035		0.101045	0.221563
	0.101981	0.681095		0.101994	0.32319		0.102041	0.220617
	0.102986	0.677169		0.102993	0.321359		0.103038	0.219678
	0.10399	0.673029		0.103991	0.319584		0.104034	0.218768
	0.104994	0.669024		0.104989	0.317812		0.105031	0.21795
	0.105999	0.665044		0.105987	0.316		0.106028	0.217123
	0.107003	0.661128		0.106985	0.314224		0.107024	0.216272
	0.108007	0.65728		0.107983	0.312464		0.10802	0.215458
	0.10901	0.653573		0.10898	0.310707		0.109016	0.214627
	0.110014	0.649607		0.109978	0.308955		0.110012	0.213824
	0.111017	0.645777		0.110976	0.307319		0.111008	0.213157
	0.112021	0.641944		0.111974	0.305517		0.112004	0.212289
	0.113024	0.638211		0.112972	0.303816		0.113	0.211434
	0.114028	0.634498		0.11397	0.302095		0.113996	0.210621
	0.115032	0.630775		0.114969	0.300432		0.114992	0.209788
	0.116035	0.627222		0.115967	0.298779		0.115988	0.208955
	0.117039	0.62363		0.116965	0.297136		0.116984	0.208183
	0.118043	0.620064		0.117963	0.295533		0.11798	0.207429
	0.119047	0.616532		0.118961	0.293913		0.118976	0.206571
	0.120051	0.613115		0.119959	0.292301		0.119972	0.205807
	0.121054	0.60969		0.120957	0.29074		0.120968	0.205029
	0.122058	0.606308		0.121955	0.289195		0.121964	0.204283
	0.123062	0.602918		0.122952	0.287632		0.122961	0.203567
	0.124065	0.599799		0.12395	0.286048		0.123956	0.202859
	0.125068	0.596417		0.124949	0.284497		0.124952	0.20226
	0.126072	0.593228		0.125947	0.283052		0.125947	0.20137
	0.127075	0.590059		0.126945	0.281527		0.126943	0.200588
	0.128078	0.586923		0.127943	0.280002		0.127939	0.199819
	0.12908	0.5838		0.128941	0.278518		0.128935	0.199067
	0.130083	0.580623		0.129939	0.277061		0.129931	0.198324
	0.131086	0.577507		0.130937	0.275624		0.130927	0.197593
	0.132088	0.574416		0.131934	0.274197		0.131922	0.196893
	0.13309	0.571513		0.132932	0.272782		0.132918	0.19623
	0.134093	0.568251		0.13393	0.271351		0.133914	0.195475
	0.135096	0.565251		0.134928	0.269941		0.134909	0.1947
	0.136098	0.562269		0.135926	0.268506		0.135905	0.194004
	0.137101	0.559247		0.136924	0.26712		0.136901	0.193335
	0.138104	0.556237		0.137922	0.265765		0.137897	0.19264
	0.139107	0.553332		0.138919	0.264418		0.138892	0.191947
	0.140109	0.550443		0.139917	0.263072		0.139888	0.191249
	0.141112	0.547568		0.140915	0.261748		0.140884	0.190569
	0.142115	0.544715		0.141912	0.26044		0.14188	0.18988
	0.143118	0.542054		0.14291	0.259121		0.142876	0.189325
	0.14412	0.539257		0.143907	0.257796		0.143872	0.188551
	0.145122	0.536534		0.144905	0.256554		0.144867	0.187905
	0.146125	0.533863		0.145902	0.25513		0.145863	0.18724
	0.147127	0.531263		0.146899	0.253785		0.146859	0.186556
	0.148129	0.52869		0.147897	0.252457		0.147855	0.185898
	0.149131	0.526138		0.148894	0.251149		0.148851	0.185275
	0.150133	0.523588		0.149892	0.249843		0.149847	0.184671
	0.151134	0.521016		0.150889	0.248537		0.150843	0.184066
	0.152136	0.51853		0.151887	0.24723		0.151838	0.183445
	0.153137	0.516008		0.152884	0.24594		0.152834	0.182841
	0.154138	0.513599		0.153882	0.244645		0.15383	0.18231
	0.155139	0.510889		0.154879	0.243391		0.154825	0.181592
	0.156141	0.508336		0.155877	0.242157		0.15582	0.180943
	0.157142	0.505815		0.156875	0.240924		0.156815	0.180262
	0.158143	0.503285		0.157873	0.239724		0.157811	0.179583
	0.159144	0.500731		0.15887	0.238529		0.158807	0.178938
	0.160145	0.498208		0.159868	0.237338		0.159803	0.178301
	0.161146	0.49569		0.160866	0.236174		0.160799	0.17769
	0.162148	0.493212		0.161864	0.235034		0.161794	0.177059
	0.163149	0.490753		0.162862	0.233885		0.16279	0.176443
	0.16415	0.488308		0.163859	0.232741		0.163786	0.175827
	0.165152	0.485891		0.164857	0.231617		0.164782	0.175258
	0.166153	0.483559		0.165855	0.230539		0.165778	0.174753
	0.167154	0.481284		0.166852	0.229486		0.166773	0.174165
	0.168155	0.479041		0.16785	0.228334		0.167769	0.173609
	0.169157	0.476793		0.168847	0.227218		0.168764	0.173066
	0.170158	0.474598		0.169844	0.226095		0.16976	0.172533
	0.171159	0.472418		0.170842	0.224994		0.170756	0.172018
	0.17216	0.470292		0.171839	0.223905		0.171751	0.171501
	0.173161	0.468137		0.172837	0.222815		0.172747	0.170998
	0.174161	0.466005		0.173834	0.221751		0.173742	0.170495
	0.175162	0.463902		0.174831	0.220692		0.174737	0.169954
	0.176162	0.461815		0.175829	0.219636		0.175733	0.169417
	0.177163	0.459709		0.176826	0.218569		0.176728	0.168902
	0.178163	0.457783		0.177824	0.217554		0.177724	0.168396
	0.179162	0.455493		0.178821	0.216533		0.178719	0.167903
	0.180162	0.453298		0.179818	0.215518		0.179714	0.167555
	0.181162	0.451144		0.180816	0.214524		0.180709	0.166863
	0.182162	0.44901		0.181813	0.21354		0.181704	0.166233
	0.183162	0.446873		0.18281	0.212571		0.1827	0.165624
	0.184162	0.444745		0.183807	0.21162		0.183695	0.165022
	0.185162	0.44265		0.184804	0.210666		0.184691	0.164414
	0.186162	0.440551		0.185801	0.209704		0.185686	0.163829
	0.187162	0.43844		0.186798	0.208755		0.186682	0.163248
	0.188162	0.436349		0.187795	0.207798		0.187678	0.162689
	0.189162	0.4343		0.188792	0.20686		0.188673	0.162137
	0.190162	0.432279		0.189788	0.205905		0.189669	0.161569
	0.191162	0.430305		0.190785	0.205012		0.190664	0.160996
	0.192162	0.428392		0.191782	0.203988		0.19166	0.160453
	0.193162	0.426527		0.192779	0.203028		0.192655	0.159937
	0.194161	0.424679		0.193776	0.202092		0.193651	0.159425
	0.19516	0.422839		0.194773	0.201155		0.194646	0.158903
	0.19616	0.421014		0.19577	0.200223		0.195642	0.158378
	0.197159	0.419172		0.196767	0.199288		0.196638	0.15784
	0.198158	0.41733		0.197764	0.198356		0.197633	0.157372
	0.199157	0.415512		0.198761	0.197441		0.198629	0.15691
	0.200156	0.413706		0.199758	0.196544		0.199624	0.156457
	0.201155	0.411908		0.200754	0.195626		0.20062	0.155996
	0.202154	0.410124		0.201751	0.194725		0.201615	0.155523
	0.203153	0.408354		0.202748	0.193822		0.20261	0.155046
	0.204152	0.40656		0.203744	0.192946		0.203606	0.15458
	0.205151	0.404825		0.204741	0.191994		0.204601	0.154115
	0.20615	0.403061		0.205737	0.191032		0.205597	0.153686
	0.207149	0.401165		0.206734	0.190104		0.206592	0.153273
	0.208148	0.399301		0.207731	0.189182		0.207587	0.152842
	0.209147	0.397449		0.208727	0.18826		0.208583	0.152405
	0.210147	0.395652		0.209724	0.187353		0.209578	0.151965
	0.211146	0.393863		0.210721	0.186461		0.210573	0.15151
	0.212146	0.392082		0.211718	0.18555		0.211568	0.151124
	0.213145	0.390326		0.212714	0.184624		0.212563	0.150696
	0.214145	0.388564		0.213711	0.183729		0.213558	0.150144
	0.215144	0.386845		0.214708	0.182852		0.214553	0.149646
	0.216143	0.385091		0.215705	0.182		0.215549	0.149141
	0.217143	0.383372		0.216702	0.181143		0.216544	0.148656
	0.218142	0.381631		0.217699	0.180322		0.217539	0.148166
	0.219141	0.37996		0.218695	0.179433		0.218534	0.147672
	0.22014	0.378309		0.219692	0.178592		0.219529	0.14716
	0.221139	0.376674		0.220689	0.177748		0.220524	0.146651
	0.222138	0.37497		0.221686	0.176909		0.22152	0.146135
	0.223137	0.373354		0.222683	0.176085		0.222515	0.145618
	0.224136	0.37177		0.22368	0.175258		0.22351	0.145122
	0.225135	0.370182		0.224677	0.174427		0.224506	0.144636
	0.226134	0.368595		0.225674	0.17361		0.225501	0.144159
	0.227132	0.367032		0.226671	0.172804		0.226497	0.143683
	0.228131	0.365438		0.227668	0.172001		0.227492	0.1432
	0.229129	0.36392		0.228665	0.17121		0.228487	0.142731
	0.230127	0.362347		0.229662	0.170432		0.229483	0.142275
	0.231126	0.360821		0.230659	0.169669		0.230478	0.141856
	0.232124	0.359262		0.231656	0.168933		0.231474	0.141431
	0.233122	0.357737		0.232653	0.168195		0.232469	0.140966
	0.234121	0.356201		0.23365	0.167419		0.233464	0.140522
	0.235119	0.354711		0.234647	0.166683		0.23446	0.14009
	0.236117	0.353298		0.235644	0.165964		0.235455	0.139674
	0.237115	0.35181		0.236641	0.165254		0.23645	0.13926
	0.238113	0.350324		0.237638	0.164556		0.237445	0.138839
	0.239112	0.348898		0.238634	0.163864		0.238441	0.138424
	0.24011	0.347493		0.239631	0.163175		0.239436	0.138014
	0.241108	0.346095		0.240628	0.162482		0.240431	0.137602
	0.242106	0.344695		0.241624	0.161788		0.241426	0.137164
	0.243104	0.343336		0.242621	0.161102		0.242422	0.136751
	0.244102	0.341987		0.243618	0.160428		0.243417	0.136358
	0.2451	0.340624		0.244614	0.159758		0.244413	0.135973
	0.246098	0.339246		0.245611	0.159092		0.245408	0.135579
	0.247096	0.3379		0.246607	0.158451		0.246403	0.135174
	0.248093	0.336546		0.247604	0.157822		0.247398	0.134767
	0.249091	0.335189		0.2486	0.15715		0.248394	0.134392
	0.250088	0.333819		0.249597	0.156507		0.249389	0.134021
	0.251086	0.332481		0.250593	0.155875		0.250384	0.133676
	0.252083	0.331156		0.251589	0.155247		0.251379	0.133311
	0.25308	0.329786		0.252586	0.154626		0.252375	0.13291
	0.254078	0.328326		0.253582	0.154014		0.25337	0.132534
	0.255075	0.326934		0.254579	0.153415		0.254365	0.132196
	0.256072	0.325546		0.255575	0.15282		0.255361	0.131855
	0.25707	0.324136		0.256572	0.152241		0.256356	0.131507
	0.258068	0.322765		0.257568	0.15166		0.257351	0.131165
	0.259065	0.321417		0.258564	0.151088		0.258346	0.13082
	0.260063	0.320048		0.25956	0.150513		0.259341	0.130484
	0.26106	0.318664		0.260556	0.149937		0.260336	0.130143
	0.262058	0.317302		0.261552	0.149361		0.261332	0.129814
	0.263056	0.315978		0.262548	0.148821		0.262327	0.129463
	0.264054	0.314667		0.263544	0.148202		0.263322	0.129164
	0.265052	0.313358		0.26454	0.147599		0.264317	0.128839
	0.266049	0.312057		0.265536	0.147015		0.265312	0.128526
	0.267047	0.31079		0.266532	0.146447		0.266307	0.128189
	0.268045	0.309543		0.267528	0.145875		0.267302	0.127846
	0.269043	0.308368		0.268524	0.145307		0.268297	0.12753
	0.27004	0.307084		0.26952	0.144735		0.269293	0.127203
	0.271037	0.305838		0.270516	0.144161		0.270287	0.126905
	0.272035	0.30465		0.271511	0.143583		0.271282	0.126626
	0.273033	0.303459		0.272507	0.143006		0.272277	0.126333
	0.27403	0.3023		0.273503	0.142433		0.273272	0.125906
	0.275027	0.30109		0.274499	0.141866		0.274267	0.125523
	0.276024	0.299932		0.275495	0.141305		0.275262	0.125155
	0.277022	0.298741		0.27649	0.140746		0.276257	0.12481
	0.278019	0.297588		0.277486	0.140209		0.277252	0.124444
	0.279016	0.296396		0.278482	0.139668		0.278247	0.124109
	0.280013	0.295233		0.279477	0.139103		0.279242	0.123734
	0.28101	0.294052		0.280473	0.138499		0.280237	0.123367
	0.282007	0.292929		0.281469	0.137935		0.281232	0.123039
	0.283004	0.291767		0.282464	0.137371		0.282227	0.122711
	0.284001	0.290666		0.28346	0.136808		0.283222	0.122378
	0.284998	0.289545		0.284455	0.136251		0.284217	0.122039
	0.285995	0.288494		0.285451	0.135695		0.285212	0.121684
	0.286992	0.287268		0.286447	0.135138		0.286207	0.121333
	0.287989	0.286152		0.287442	0.134574		0.287202	0.120987
	0.288985	0.285043		0.288438	0.134009		0.288197	0.120654
	0.289982	0.283935		0.289433	0.133428		0.289192	0.12032
	0.290978	0.28283		0.290429	0.132847		0.290187	0.119992
	0.291975	0.281729		0.291424	0.132267		0.291182	0.119674
	0.292971	0.280651		0.29242	0.131694		0.292177	0.119355
	0.293968	0.279562		0.293416	0.131127		0.293172	0.11904
	0.294964	0.278484		0.294411	0.130577		0.294167	0.118743
	0.29596	0.277401		0.295407	0.130044		0.295162	0.118386
	0.296957	0.276328		0.296402	0.12947		0.296157	0.118078
	0.297953	0.275231		0.297398	0.128883		0.297152	0.117766
	0.298949	0.274139		0.298394	0.128321		0.298147	0.117468
	0.299945	0.273084		0.29939	0.127763		0.299142	0.117155
	0.300942	0.272013		0.300385	0.127203		0.300137	0.116863
	0.301938	0.270973		0.301381	0.126651		0.301133	0.116587
	0.302934	0.269972		0.302377	0.126107		0.302128	0.116323
	0.30393	0.268839		0.303373	0.125578		0.303123	0.116048
	0.304927	0.267787		0.304369	0.125039		0.304118	0.115765
	0.305923	0.266734		0.305364	0.124502		0.305113	0.115498
	0.30692	0.265672		0.30636	0.123965		0.306108	0.115258
	0.307916	0.264619		0.307356	0.123431		0.307103	0.114998
	0.308913	0.263581		0.308352	0.122904		0.308098	0.114721
	0.309909	0.262552		0.309348	0.122379		0.309093	0.114484
	0.310906	0.261529		0.310344	0.12188		0.310087	0.114233
	0.311902	0.260511		0.31134	0.121372		0.311082	0.113967
	0.312899	0.259521		0.312336	0.120891		0.312077	0.113688
	0.313895	0.258533		0.313331	0.120418		0.313072	0.1134
	0.314891	0.257535		0.314327	0.119922		0.314066	0.113129
	0.315888	0.256549		0.315323	0.119451		0.315061	0.112881
	0.316884	0.255547		0.316319	0.118968		0.316056	0.112621
	0.31788	0.254567		0.317314	0.1185		0.317051	0.1124
	0.318876	0.253619		0.31831	0.118028		0.318045	0.112065
	0.319873	0.252664		0.319306	0.117565		0.31904	0.111734
	0.320869	0.251748		0.320302	0.117105		0.320035	0.111422
	0.321865	0.250737		0.321297	0.116663		0.32103	0.111138
	0.322861	0.249801		0.322293	0.116211		0.322025	0.110861
	0.323857	0.248867		0.323288	0.115761		0.323019	0.11056
	0.324853	0.247941		0.324284	0.115317		0.324014	0.110277
	0.325848	0.24702		0.325279	0.114861		0.325009	0.109987
	0.326844	0.246107		0.326275	0.114416		0.326004	0.109712
	0.32784	0.245182		0.32727	0.113964		0.326998	0.109424
	0.328836	0.244268		0.328266	0.113509		0.327993	0.109153
	0.329832	0.243369		0.329261	0.113064		0.328988	0.108859
	0.330828	0.242479		0.330257	0.112636		0.329983	0.10859
	0.331823	0.241582		0.331252	0.112214		0.330977	0.108314
	0.332819	0.24068		0.332248	0.111749		0.331972	0.108046
	0.333814	0.239775		0.333244	0.111332		0.332967	0.107766
	0.33481	0.238883		0.334239	0.110921		0.333962	0.107499
	0.335806	0.237988		0.335235	0.110517		0.334956	0.107213
	0.336801	0.237082		0.33623	0.110114		0.335951	0.10694
	0.337797	0.236215		0.337225	0.109704		0.336946	0.106652
	0.338793	0.235406		0.338221	0.109297		0.33794	0.106405
	0.339788	0.234463		0.339216	0.108903		0.338935	0.106127
	0.340784	0.233584		0.340212	0.108505		0.33993	0.105861
	0.34178	0.232677		0.341207	0.108111		0.340925	0.105593
	0.342775	0.231808		0.342202	0.107708		0.341919	0.105368
	0.343771	0.230948		0.343198	0.107323		0.342914	0.105045
	0.344766	0.230063		0.344193	0.106935		0.343909	0.104766
	0.345762	0.229167		0.345188	0.106545		0.344904	0.104486
	0.346757	0.228302		0.346183	0.106155		0.345898	0.104221
	0.347753	0.22744		0.347179	0.105768		0.346893	0.103962
	0.348748	0.226556		0.348174	0.105395		0.347888	0.103713
	0.349744	0.225679		0.349169	0.10503		0.348883	0.103462
	0.350739	0.224819		0.350164	0.104615		0.349877	0.10321
	0.351735	0.223947		0.351159	0.10422		0.350872	0.102959
	0.35273	0.223089		0.352155	0.103825		0.351867	0.102706
	0.353726	0.222246		0.35315	0.103439		0.352861	0.102462
	0.354721	0.221406		0.354145	0.103058		0.353856	0.1022
	0.355717	0.220588		0.35514	0.102681		0.35485	0.101946
	0.356712	0.219781		0.356135	0.102291		0.355845	0.101675
	0.357708	0.219026		0.35713	0.101895		0.35684	0.101414
	0.358703	0.218153		0.358126	0.101525		0.357835	0.101147
	0.359699	0.217364		0.359121	0.101148		0.358829	0.100912
	0.360694	0.216586		0.360116	0.100777		0.359824	0.100664
	0.361689	0.215804		0.361111	0.100413		0.360819	0.100424
	0.362684	0.215026		0.362106	0.100027		0.361813	0.100171
	0.36368	0.214272		0.363101	0.0996639		0.362808	0.0999313
	0.364675	0.213504		0.364097	0.0992871		0.363803	0.0996823
	0.36567	0.21274		0.365092	0.0989299		0.364798	0.0994348
	0.366665	0.211992		0.366087	0.098547		0.365792	0.0992115
	0.36766	0.211256		0.367082	0.0982075		0.366787	0.0990319
	0.368655	0.210499		0.368077	0.0978348		0.367781	0.0987458
	0.36965	0.209746		0.369072	0.0974837		0.368776	0.0985011
	0.370645	0.209011		0.370068	0.0971454		0.369771	0.0982688
	0.37164	0.208261		0.371063	0.0968006		0.370765	0.0980517
	0.372634	0.207487		0.372058	0.0964637		0.37176	0.0978115
	0.373629	0.20674		0.373053	0.0961407		0.372754	0.0975747
	0.374624	0.206005		0.374048	0.095811		0.373749	0.0973348
	0.375619	0.205264		0.375044	0.095495		0.374744	0.0970964
	0.376614	0.204578		0.376039	0.0951735		0.375738	0.0968593
	0.377608	0.203755		0.377034	0.0948563		0.376733	0.0966164
	0.378603	0.203003		0.378029	0.0945446		0.377728	0.0963869
	0.379598	0.202232		0.379024	0.0942236		0.378722	0.0961557
	0.380593	0.201472		0.380019	0.0939288		0.379717	0.0959348
	0.381588	0.200739		0.381014	0.0936161		0.380712	0.095708
	0.382583	0.199997		0.382009	0.0933139		0.381706	0.09549
	0.383577	0.199245		0.383004	0.0930004		0.382701	0.0952726
	0.384572	0.198514		0.383999	0.0927076		0.383696	0.0950586
	0.385567	0.197789		0.384994	0.0924148		0.38469	0.0948476
	0.386562	0.19705		0.385989	0.0920962		0.385685	0.0946512
	0.387557	0.196319		0.386983	0.0917702		0.38668	0.0944619
	0.388552	0.195609		0.387978	0.0914535		0.387674	0.0942698
	0.389547	0.194892		0.388973	0.0911297		0.388669	0.0940654
	0.390542	0.19417		0.389968	0.0908144		0.389663	0.0938643
	0.391536	0.193463		0.390963	0.0905151		0.390658	0.0936731
	0.392531	0.192762		0.391958	0.0902055		0.391652	0.093474
	0.393526	0.192058		0.392953	0.0899085		0.392647	0.0933162
	0.394521	0.191353		0.393948	0.089602		0.393641	0.093102
	0.395516	0.190728		0.394942	0.0893005		0.394636	0.0928739
	0.39651	0.189992		0.395937	0.0890028		0.39563	0.092655
	0.397505	0.189292		0.396932	0.088716		0.396625	0.0924404
	0.3985	0.188604		0.397927	0.0884039		0.397619	0.0922345
	0.399494	0.187931		0.398922	0.0881148		0.398614	0.0920297
	0.400489	0.187263		0.399917	0.0878108		0.399609	0.0918338
	0.401484	0.186592		0.400911	0.0875375		0.400603	0.0916285
	0.402478	0.185935		0.401906	0.0872302		0.401598	0.0914161
	0.403473	0.185274		0.402901	0.0869593		0.402592	0.0912075
	0.404468	0.18461		0.403896	0.0867019		0.403587	0.0910095
	0.405462	0.183957		0.404891	0.0864133		0.404582	0.0908158
	0.406457	0.183318		0.405886	0.086137		0.405576	0.0906267
	0.407451	0.182667		0.40688	0.0858833		0.406571	0.090445
	0.408446	0.182011		0.407875	0.0856334		0.407565	0.090267
	0.40944	0.18137		0.40887	0.085379		0.40856	0.0900725
	0.410435	0.180741		0.409865	0.0851323		0.409554	0.0898669
	0.411429	0.180089		0.410859	0.0848891		0.410549	0.0896703
	0.412423	0.179452		0.411854	0.0846454		0.411544	0.0894782
	0.413418	0.17884		0.412849	0.0843914		0.412538	0.0892874
	0.414412	0.178224		0.413843	0.084148		0.413533	0.0890949
	0.415406	0.177641		0.414838	0.0839127		0.414527	0.0889176
	0.4164	0.176928		0.415833	0.0836719		0.415522	0.0887455
	0.417395	0.176285		0.416827	0.0834217		0.416516	0.0885714
	0.418389	0.175641		0.417822	0.0831915		0.417511	0.0884024
	0.419383	0.175011		0.418816	0.082955		0.418506	0.0882402
	0.420377	0.174372		0.419811	0.0827141		0.4195	0.0881211
	0.421372	0.173736		0.420805	0.0824651		0.420494	0.087928
	0.422366	0.173111		0.421799	0.0822292		0.421489	0.0877352
	0.42336	0.172486		0.422794	0.0820323		0.422483	0.0875597
	0.424355	0.171858		0.423788	0.081731		0.423477	0.0873883
	0.425349	0.171245		0.424782	0.0814449		0.424472	0.087224
	0.426343	0.170624		0.425777	0.0811608		0.425466	0.0870652
	0.427337	0.170009		0.426771	0.0808952		0.42646	0.0868972
	0.428331	0.169406		0.427765	0.0806193		0.427455	0.0867302
	0.429325	0.168796		0.42876	0.08034		0.428449	0.0865746
	0.43032	0.16819		0.429754	0.0800554		0.429443	0.0864094
	0.431314	0.167587		0.430749	0.0797863		0.430437	0.0862363
	0.432308	0.166981		0.431743	0.079521		0.431432	0.0860738
	0.433302	0.166386		0.432738	0.0792484		0.432426	0.0859183
	0.434296	0.165843		0.433732	0.0789738		0.43342	0.0857549
	0.43529	0.165225		0.434727	0.0787083		0.434414	0.0855781
	0.436284	0.164619		0.435721	0.0784538		0.435408	0.0854095
	0.437278	0.164027		0.436715	0.078183		0.436403	0.0852467
	0.438272	0.163461		0.43771	0.0779108		0.437397	0.0850671
	0.439266	0.162895		0.438704	0.0776496		0.438391	0.0848811
	0.44026	0.162315		0.439699	0.0774012		0.439385	0.0847161
	0.441254	0.16175		0.440693	0.0771312		0.44038	0.0845467
	0.442247	0.161192		0.441688	0.0768773		0.441374	0.0843707
	0.443241	0.160618		0.442682	0.0766403		0.442368	0.0841955
	0.444235	0.160047		0.443677	0.0763898		0.443363	0.0840182
	0.445229	0.159494		0.444671	0.0761498		0.444357	0.0838451
	0.446223	0.158936		0.445665	0.0759194		0.445351	0.0836705
	0.447217	0.158364		0.44666	0.0756901		0.446345	0.083494
	0.448211	0.157828		0.447654	0.075468		0.44734	0.0833639
	0.449204	0.157278		0.448649	0.0752482		0.448334	0.0831385
	0.450198	0.156715		0.449643	0.0750261		0.449328	0.0829413
	0.451192	0.156184		0.450638	0.0748098		0.450322	0.0827293
	0.452186	0.155648		0.451632	0.0745976		0.451317	0.0825246
	0.45318	0.155085		0.452626	0.0743872		0.452311	0.0823398
	0.454173	0.154615		0.453621	0.074173		0.453306	0.0821522
	0.455167	0.154013		0.454615	0.0739644		0.4543	0.0819583
	0.45616	0.153441		0.455609	0.0737606		0.455295	0.0817705
	0.457154	0.152844		0.456604	0.0735576		0.456289	0.0815922
	0.458148	0.152299		0.457598	0.0733518		0.457283	0.081406
	0.459142	0.151734		0.458592	0.0731533		0.458278	0.0812194
	0.460135	0.151174		0.459587	0.0729564		0.459273	0.0810491
	0.461129	0.150636		0.460581	0.0727524		0.460267	0.080885
	0.462123	0.150081		0.461575	0.0725538		0.461261	0.080709
	0.463116	0.149511		0.462569	0.0723834		0.462256	0.0805349
	0.46411	0.148961		0.463563	0.0721124		0.463251	0.0803732
	0.465104	0.14843		0.464557	0.0718678		0.464245	0.0802148
	0.466097	0.147861		0.465551	0.0716177		0.46524	0.08005
	0.467091	0.147307		0.466546	0.0713722		0.466234	0.0798976
	0.468085	0.146773		0.46754	0.0711324		0.467229	0.0797578
	0.469078	0.146195		0.468534	0.0708946		0.468223	0.079618
	0.470072	0.145647		0.469529	0.0706464		0.469218	0.0794718
	0.471066	0.145115		0.470523	0.0703958		0.470212	0.0793369
	0.47206	0.14456		0.471517	0.0701569		0.471207	0.0792078
	0.473054	0.14403		0.472511	0.0699236		0.472201	0.0790727
	0.474047	0.143546		0.473506	0.0696858		0.473195	0.0789406
	0.475041	0.143035		0.4745	0.0694426		0.47419	0.0788192
	0.476035	0.142505		0.475495	0.0692139		0.475184	0.0787259
	0.477029	0.142011		0.476489	0.0689893		0.476178	0.078577
	0.478022	0.141539		0.477483	0.0687553		0.477173	0.0784234
	0.479016	0.141063		0.478478	0.0685329		0.478167	0.0782921
	0.48001	0.140591		0.479472	0.0683176		0.479161	0.0781713
	0.481003	0.140125		0.480467	0.068098		0.480155	0.0780463
	0.481997	0.139655		0.481461	0.0678873		0.48115	0.0779163
	0.48299	0.139181		0.482456	0.0676967		0.482144	0.0777979
	0.483984	0.138722		0.48345	0.0674974		0.483138	0.0776735
	0.484977	0.138268		0.484445	0.0673153		0.484132	0.0775396
	0.485971	0.137794		0.485439	0.067144		0.485126	0.0774124
	0.486964	0.137346		0.486433	0.0669845		0.48612	0.0772886
	0.487957	0.13687		0.487428	0.0668257		0.487114	0.0771526
	0.488951	0.136403		0.488422	0.0666704		0.488108	0.0770075
	0.489944	0.135923		0.489417	0.066523		0.489102	0.0768745
	0.490937	0.135469		0.490411	0.0663715		0.490096	0.0767391
	0.49193	0.134988		0.491405	0.0662249		0.49109	0.076581
	0.492924	0.134535		0.492399	0.0660762		0.492084	0.0764281
	0.493917	0.134073		0.493394	0.0659349		0.493078	0.0762889
	0.49491	0.133682		0.494388	0.0657996		0.494072	0.0761388
	0.495903	0.133086		0.495382	0.0656659		0.495066	0.0759791
	0.496896	0.132612		0.496376	0.0655236		0.49606	0.0758404
	0.497889	0.132102		0.49737	0.0653841		0.497054	0.0757019
	0.498883	0.131609		0.498364	0.0652618		0.498048	0.0755388
	0.499876	0.131128		0.499358	0.065135		0.499043	0.0753878
	0.500869	0.130631		0.500352	0.0649905		0.500037	0.0752499
	0.501863	0.130143		0.501346	0.0648554		0.501031	0.0751023
	0.502856	0.12968		0.50234	0.0647709		0.502025	0.0749454
	0.503849	0.129195		0.503333	0.064596		0.50302	0.0748114
	0.504843	0.128717		0.504327	0.064392		0.504014	0.074724
	0.505836	0.128265		0.505321	0.0642187		0.505008	0.0745445
	0.506829	0.127805		0.506315	0.064049		0.506002	0.0743748
	0.507823	0.127338		0.507309	0.0638683		0.506996	0.0742227
	0.508816	0.126883		0.508303	0.063689		0.507991	0.074076
	0.509809	0.126426		0.509297	0.0635171		0.508985	0.0739214
	0.510803	0.125972		0.510291	0.063345		0.509979	0.0737758
	0.511796	0.12552		0.511285	0.0631688		0.510973	0.0736286
	0.512789	0.125069		0.512278	0.0629987		0.511968	0.0734689
	0.513782	0.124623		0.513272	0.0628328		0.512962	0.0733127
	0.514775	0.124172		0.514266	0.0626635		0.513956	0.0731709
	0.515768	0.123774		0.51526	0.0624942		0.514951	0.0730197
	0.516761	0.123295		0.516254	0.062322		0.515945	0.0728606
	0.517754	0.122839		0.517248	0.0621486		0.516939	0.0727168
	0.518747	0.122411		0.518242	0.0619813		0.517934	0.0725837
	0.51974	0.121964		0.519236	0.0618159		0.518928	0.0724375
	0.520734	0.121522		0.52023	0.0616502		0.519922	0.0722979
	0.521727	0.121091		0.521224	0.061486		0.520917	0.0721807
	0.52272	0.120643		0.522218	0.0613315		0.521911	0.0720616
	0.523713	0.120227		0.523211	0.0611946		0.522905	0.0719321
	0.524706	0.119769		0.524205	0.0610354		0.5239	0.0718145
	0.525699	0.119348		0.525199	0.0608969		0.524894	0.0717051
	0.526692	0.118936		0.526193	0.0607625		0.525888	0.071585
	0.527686	0.118508		0.527187	0.0606325		0.526882	0.071467
	0.528679	0.118106		0.528181	0.0605063		0.527876	0.0713536
	0.529672	0.117698		0.529175	0.0603828		0.52887	0.0712259
	0.530665	0.117278		0.530169	0.0602583		0.529864	0.0710865
	0.531658	0.116888		0.531162	0.0601399		0.530859	0.0709638
	0.532651	0.11648		0.532156	0.0600254		0.531852	0.0708519
	0.533644	0.116067		0.53315	0.0599112		0.532846	0.0707151
	0.534637	0.115683		0.534144	0.0597998		0.533841	0.0706111
	0.53563	0.115266		0.535138	0.0596983		0.534835	0.0704479
	0.536622	0.114949		0.536131	0.059597		0.535829	0.0703051
	0.537615	0.114425		0.537125	0.0594949		0.536823	0.0701625
	0.538608	0.114002		0.538119	0.0593873		0.537817	0.0700387
	0.539601	0.113558		0.539112	0.0592967		0.538811	0.0699044
	0.540594	0.113133		0.540106	0.059187		0.539805	0.0697762
	0.541587	0.112717		0.541099	0.0590778		0.540799	0.0696567
	0.54258	0.112274		0.542093	0.0589774		0.541794	0.0695414
	0.543573	0.111866		0.543086	0.0588811		0.542788	0.069418
	0.544565	0.111449		0.54408	0.0587608		0.543782	0.0692959
	0.545558	0.111019		0.545073	0.0586923		0.544776	0.0691823
	0.546552	0.110625		0.546066	0.0585299		0.54577	0.0690612
	0.547544	0.110164		0.54706	0.0583868		0.546764	0.068939
	0.548537	0.109763		0.548053	0.0582335		0.547759	0.0688213
	0.549531	0.109358		0.549047	0.0581053		0.548753	0.0687043
	0.550523	0.108934		0.55004	0.0579769		0.549747	0.0685825
	0.551516	0.108513		0.551033	0.0578254		0.550741	0.0684679
	0.552509	0.10813		0.552027	0.057679		0.551736	0.0683573
	0.553502	0.107739		0.55302	0.0575498		0.55273	0.0682305
	0.554496	0.107326		0.554014	0.0574075		0.553724	0.0681129
	0.555488	0.106939		0.555007	0.057252		0.554718	0.0680105
	0.556481	0.10655		0.556	0.0571079		0.555712	0.0678923
	0.557474	0.106214		0.556994	0.0569684		0.556707	0.0677647
	0.558467	0.105792		0.557987	0.056815		0.557701	0.0676551
	0.55946	0.105415		0.55898	0.0566601		0.558695	0.0675364
	0.560453	0.105029		0.559974	0.0565164		0.55969	0.0674107
	0.561446	0.104654		0.560967	0.0563647		0.560684	0.0673099
	0.562438	0.104294		0.56196	0.0562025		0.561678	0.067219
	0.563431	0.103893		0.562954	0.0560503		0.562673	0.0671127
	0.564424	0.10354		0.563947	0.055901		0.563667	0.067074
	0.565417	0.103154		0.56494	0.0557468		0.564661	0.0669253
	0.56641	0.102799		0.565934	0.0555902		0.565655	0.0668154
	0.567403	0.102416		0.566927	0.0554362		0.56665	0.0666954
	0.568395	0.102069		0.567921	0.0552891		0.567644	0.0665981
	0.569388	0.101719		0.568914	0.0551613		0.568638	0.0665034
	0.570381	0.101349		0.569907	0.0549832		0.569632	0.0663932
	0.571374	0.100994		0.570901	0.054818		0.570627	0.0662989
	0.572366	0.100627		0.571894	0.0546547		0.571621	0.0661998
	0.573359	0.100251		0.572888	0.0544915		0.572615	0.0660879
	0.574352	0.0998938		0.573881	0.0543442		0.573609	0.0659897
	0.575344	0.0995345		0.574875	0.0541987		0.574603	0.065907
	0.576337	0.0991462		0.575868	0.0540421		0.575597	0.0658046
	0.57733	0.098814		0.576862	0.0538891		0.576591	0.0657092
	0.578322	0.098509		0.577855	0.0537476		0.577586	0.0656203
	0.579314	0.0981491		0.578849	0.0536021		0.57858	0.0655258
	0.580307	0.0977271		0.579842	0.0534547		0.579574	0.065427
	0.5813	0.0973586		0.580836	0.0533202		0.580568	0.0653432
	0.582292	0.0969715		0.581829	0.0531816		0.581561	0.0652378
	0.583285	0.0965921		0.582823	0.0530413		0.582555	0.0651337
	0.584278	0.0962615		0.583817	0.0529063		0.583549	0.065042
	0.58527	0.0958798		0.58481	0.0527825		0.584543	0.064934
	0.586263	0.0955011		0.585804	0.0526539		0.585537	0.0648186
	0.587255	0.0951571		0.586797	0.0525206		0.586531	0.0647121
	0.588248	0.0947892		0.587791	0.0523916		0.587525	0.0646085
	0.589241	0.0944291		0.588784	0.0522704		0.588519	0.0644982
	0.590233	0.0940491		0.589777	0.0521319		0.589513	0.0644111
	0.591226	0.0936898		0.590771	0.052007		0.590507	0.0642879
	0.592218	0.0933366		0.591764	0.0518879		0.591501	0.0641756
	0.593211	0.0929564		0.592758	0.0517531		0.592495	0.0640887
	0.594204	0.0925953		0.593751	0.0516219		0.593489	0.0639856
	0.595196	0.0922355		0.594744	0.0515028		0.594483	0.0638783
	0.596189	0.0918858		0.595737	0.0513726		0.595477	0.0637578
	0.597182	0.0915141		0.596731	0.0512357		0.596471	0.0636374
	0.598174	0.0911889		0.597724	0.0511075		0.597465	0.0635248
	0.599167	0.090805		0.598717	0.0509792		0.598459	0.0634307
	0.60016	0.0905558		0.599711	0.0508494		0.599453	0.0633286
	0.601152	0.0901527		0.600704	0.0507394		0.600447	0.0632125
	0.602145	0.0897865		0.601697	0.0505432		0.601441	0.0631133
	0.603138	0.089494		0.60269	0.050385		0.602435	0.0630101
	0.60413	0.0891589		0.603684	0.0502252		0.603429	0.0628919
	0.605123	0.0888529		0.604677	0.0500691		0.604423	0.0627982
	0.606116	0.0885244		0.605671	0.0499205		0.605417	0.0626958
	0.607108	0.0882		0.606664	0.0497693		0.606411	0.0625787
	0.608101	0.0879238		0.607657	0.0496135		0.607405	0.0624786
	0.609093	0.08763		0.608651	0.0494644		0.608399	0.0623847
	0.610086	0.0873091		0.609644	0.0493207		0.609393	0.0622596
	0.611079	0.0869869		0.610637	0.0491684		0.610388	0.0621563
	0.612071	0.086705		0.611631	0.049015		0.611382	0.0620577
	0.613064	0.0864231		0.612624	0.0488653		0.612376	0.0619737
	0.614056	0.0860834		0.613617	0.0487161		0.613371	0.0618885
	0.615049	0.0858414		0.614611	0.0485593		0.614365	0.0618366
	0.616041	0.0854915		0.615604	0.0484112		0.615359	0.0617515
	0.617034	0.0852141		0.616598	0.0482613		0.616353	0.0616863
	0.618026	0.0849171		0.617591	0.0481049		0.617347	0.0616276
	0.619018	0.0846028		0.618584	0.0479618		0.618341	0.0615577
	0.620011	0.0843626		0.619578	0.0478166		0.619336	0.0615002
	0.621003	0.0839931		0.620571	0.047665		0.620329	0.0614529
	0.621995	0.0838204		0.621565	0.0475218		0.621324	0.0613752
	0.622988	0.0833743		0.622558	0.0473798		0.622318	0.0613065
	0.62398	0.0830464		0.623551	0.0472322		0.623311	0.0612463
	0.624972	0.0827183		0.624545	0.047093		0.624305	0.0611705
	0.625964	0.0823832		0.625538	0.0469569		0.625299	0.061136
	0.626957	0.0820639		0.626531	0.046816		0.626293	0.0609828
	0.627949	0.0817433		0.627525	0.0466738		0.627287	0.0608886
	0.628941	0.0814158		0.628518	0.0465345		0.628281	0.060798
	0.629934	0.0811365		0.629511	0.0464054		0.629275	0.0606945
	0.630926	0.0807673		0.630505	0.0462587		0.630269	0.0606192
	0.631918	0.0804768		0.631498	0.0461205		0.631263	0.0605242
	0.63291	0.080154		0.632491	0.0459901		0.632257	0.0604483
	0.633903	0.079832		0.633484	0.0458439		0.633251	0.0603774
	0.634895	0.0795074		0.634478	0.0457095		0.634245	0.0602905
	0.635888	0.0791884		0.635471	0.0455771		0.635239	0.0601982
	0.63688	0.0788924		0.636464	0.0454215		0.636232	0.0601154
	0.637872	0.078541		0.637458	0.0452835		0.637226	0.0600214
	0.638865	0.0782496		0.638451	0.045153		0.63822	0.0599344
	0.639857	0.0779216		0.639444	0.0450075		0.639214	0.0598544
	0.640849	0.0776346		0.640438	0.0448741		0.640208	0.0597315
	0.641842	0.077342		0.641431	0.0447439		0.641202	0.0596444
	0.642834	0.0769922		0.642424	0.04462		0.642196	0.0595547
	0.643826	0.0767751		0.643418	0.0444866		0.64319	0.0594276
	0.644819	0.0764361		0.644411	0.0443392		0.644184	0.059334
	0.645811	0.0760835		0.645404	0.0442		0.645177	0.0592152
	0.646804	0.0758299		0.646397	0.0440661		0.646172	0.0590977
	0.647796	0.0754793		0.647391	0.0439424		0.647166	0.0590046
	0.648788	0.0752075		0.648384	0.0438089		0.648159	0.0588966
	0.649781	0.0749206		0.649377	0.0436795		0.649154	0.0587639
	0.650773	0.0745829		0.650371	0.0435541		0.650148	0.0586753
	0.651765	0.0743613		0.651364	0.0434323		0.651142	0.0585423
	0.652757	0.0739986		0.652357	0.0432993		0.652136	0.0584152
	0.65375	0.073728		0.65335	0.0431821		0.65313	0.0583362
	0.654742	0.0734187		0.654344	0.0430605		0.654125	0.0582198
	0.655734	0.0731525		0.655337	0.0429225		0.655119	0.0581091
	0.656727	0.0728317		0.65633	0.0428026		0.656113	0.0580495
	0.657719	0.0725805		0.657323	0.0426852		0.657107	0.0579256
	0.658711	0.072321		0.658317	0.0425433		0.658101	0.0577945
	0.659704	0.0720126		0.65931	0.0424166		0.659096	0.0577089
	0.660696	0.0717753		0.660303	0.0423047		0.66009	0.0575991
	0.661688	0.0714752		0.661297	0.0421531		0.661084	0.0575018
	0.662681	0.0712611		0.66229	0.0420382		0.662079	0.0574316
	0.663673	0.0709248		0.663283	0.0419216		0.663073	0.0573444
	0.664665	0.070745		0.664277	0.0417816		0.664067	0.0572874
	0.665657	0.0704312		0.66527	0.0416565		0.665061	0.0572381
	0.666649	0.0702488		0.666264	0.0415584		0.666056	0.0571639
	0.667641	0.0699186		0.667257	0.0414077		0.66705	0.0571291
	0.668634	0.069625		0.668251	0.0412983		0.668044	0.0570821
	0.669625	0.0693481		0.669244	0.0411907		0.669038	0.0570331
	0.670618	0.0690751		0.670237	0.0410517		0.670032	0.0569829
	0.67161	0.0687873		0.671231	0.0409397		0.671026	0.0569211
	0.672602	0.0684993		0.672224	0.0408424		0.67202	0.0568664
	0.673594	0.06822		0.673218	0.0407113		0.673014	0.0568219
	0.674586	0.0679636		0.674211	0.0406037		0.674008	0.0567561
	0.675579	0.0676787		0.675205	0.0405179		0.675002	0.0566938
	0.67657	0.0674051		0.676198	0.040399		0.675996	0.0566295
	0.677563	0.0671156		0.677192	0.0403007		0.67699	0.0565547
	0.678555	0.0668796		0.678185	0.0402735		0.677984	0.0565059
	0.679548	0.0665617		0.679178	0.0401009		0.678978	0.056441
	0.68054	0.0663106		0.680171	0.0399875		0.679972	0.0563578
	0.681532	0.0660429		0.681165	0.0398708		0.680966	0.056303
	0.682525	0.0657735		0.682158	0.0397402		0.68196	0.0562246
	0.683517	0.065538		0.683151	0.0396328		0.682955	0.0561607
	0.684509	0.0652609		0.684145	0.0395227		0.683949	0.0561078
	0.685501	0.0650234		0.685138	0.0393989		0.684943	0.0560326
	0.686493	0.0647627		0.686131	0.0392856		0.685937	0.0559599
	0.687485	0.064513		0.687125	0.0391749		0.686931	0.0559235
	0.688477	0.064241		0.688118	0.0390554		0.687925	0.0558582
	0.689469	0.0640574		0.689111	0.0389382		0.688919	0.055832
	0.690461	0.0637916		0.690104	0.0388267		0.689912	0.0557043
	0.691453	0.0634355		0.691098	0.0387068		0.690906	0.055629
	0.692445	0.0631449		0.692091	0.0385951		0.691901	0.0555631
	0.693437	0.0628745		0.693084	0.0384721		0.692895	0.0554924
	0.694429	0.0626158		0.694077	0.0383614		0.693889	0.0554447
	0.695422	0.0623297		0.69507	0.038241		0.694883	0.0553989
	0.696414	0.0620994		0.696064	0.0381235		0.695876	0.0553242
	0.697406	0.0618086		0.697057	0.0380071		0.69687	0.0552682
	0.698399	0.061577		0.69805	0.0378834		0.697864	0.0551923
	0.699391	0.061364		0.699043	0.0377695		0.698858	0.0551365
	0.700383	0.0610719		0.700036	0.0376462		0.699852	0.0550716
	0.701376	0.0608519		0.70103	0.0375246		0.700846	0.0550094
	0.702367	0.0606026		0.702023	0.0374134		0.70184	0.0549375
	0.70336	0.0603329		0.703016	0.037282		0.702833	0.0548576
	0.704352	0.0601343		0.704009	0.037189		0.703827	0.0547775
	0.705343	0.059884		0.705002	0.037013		0.704821	0.0546799
	0.706336	0.0596372		0.705995	0.0368713		0.705815	0.054581
	0.707328	0.0594236		0.706989	0.0367253		0.706809	0.0544943
	0.70832	0.0592031		0.707982	0.0365919		0.707803	0.0544102
	0.709311	0.0589335		0.708975	0.0364512		0.708798	0.0543433
	0.710304	0.0587549		0.709969	0.0363031		0.709792	0.0542721
	0.711295	0.0584894		0.710962	0.0361743		0.710786	0.0541763
	0.712288	0.058207		0.711955	0.0360386		0.711781	0.054137
	0.713279	0.0580816		0.712949	0.0358986		0.712775	0.0540888
	0.714271	0.0577933		0.713942	0.035774		0.713769	0.054069
	0.715262	0.0575037		0.714935	0.0356525		0.714763	0.0540532
	0.716254	0.0572054		0.715929	0.0355184		0.715758	0.0539879
	0.717246	0.0569731		0.716922	0.0354073		0.716752	0.0539713
	0.718238	0.0566574		0.717916	0.0352781		0.717746	0.0539395
	0.71923	0.0564407		0.718909	0.0351669		0.71874	0.0539057
	0.720222	0.0561551		0.719903	0.0350557		0.719734	0.0539217
	0.721214	0.0558786		0.720896	0.0349431		0.720728	0.0538404
	0.722206	0.0556341		0.72189	0.0348366		0.721722	0.0538882
	0.723198	0.055474		0.722883	0.0347294		0.722716	0.0538079
	0.72419	0.0551305		0.723876	0.0346284		0.723709	0.0537614
	0.725182	0.0549354		0.72487	0.0345226		0.724703	0.0537236
	0.726174	0.0546723		0.725863	0.0344594		0.725697	0.0536934
	0.727166	0.0544509		0.726856	0.0343348		0.726691	0.0536447
	0.728158	0.0542148		0.727849	0.0342278		0.727685	0.0536041
	0.72915	0.0540027		0.728843	0.0341155		0.728678	0.0535489
	0.730142	0.0537366		0.729836	0.0340084		0.729672	0.0534981
	0.731134	0.0534849		0.730829	0.0339086		0.730666	0.0534445
	0.732126	0.0533096		0.731823	0.0338019		0.731659	0.0533769
	0.733118	0.0530144		0.732816	0.0336968		0.732653	0.0533268
	0.734111	0.0528425		0.73381	0.0335909		0.733647	0.0532696
	0.735102	0.0526082		0.734803	0.0334851		0.73464	0.053202
	0.736094	0.0524498		0.735796	0.0333796		0.735634	0.0531353
	0.737086	0.0520915		0.73679	0.0332778		0.736627	0.0530479
	0.738078	0.0520886		0.737783	0.0331717		0.737621	0.0529356
	0.73907	0.0517056		0.738777	0.0330725		0.738615	0.0528603
	0.740062	0.0515389		0.73977	0.0329787		0.739609	0.0527599
	0.741054	0.0512774		0.740763	0.0328731		0.740603	0.0526896
	0.742046	0.0509865		0.741757	0.0327904		0.741596	0.0526058
	0.743038	0.0508368		0.74275	0.0326896		0.74259	0.052511
	0.74403	0.0505168		0.743744	0.0326014		0.743584	0.0524358
	0.745021	0.0503183		0.744737	0.0325198		0.744578	0.0523572
	0.746013	0.050055		0.745731	0.0324312		0.745572	0.0522744
	0.747005	0.049874		0.746724	0.0323501		0.746567	0.0521848
	0.747998	0.0495934		0.747717	0.0323073		0.747561	0.0521436
	0.74899	0.0493811		0.748711	0.0321925		0.748555	0.0521066
	0.749982	0.0491211		0.749704	0.0320878		0.749549	0.0520514
	0.750974	0.0489597		0.750697	0.0319867		0.750542	0.0519912
	0.751967	0.0486828		0.75169	0.031894		0.751536	0.0519227
	0.752958	0.0485512		0.752684	0.0317872		0.752531	0.0518616
	0.75395	0.0482857		0.753677	0.0316937		0.753525	0.051833
	0.754942	0.0481434		0.75467	0.0315969		0.754518	0.0517646
	0.755934	0.0479113		0.755664	0.031497		0.755512	0.0517333
	0.756926	0.0477118		0.756657	0.0314077		0.756506	0.0515891
	0.757917	0.0474846		0.75765	0.0312973		0.757501	0.051502
	0.758909	0.0472545		0.758643	0.0311932		0.758495	0.0514339
	0.759901	0.0471445		0.759636	0.0311033		0.759489	0.0513681
	0.760892	0.0468629		0.76063	0.0309907		0.760484	0.0513138
	0.761884	0.0466758		0.761623	0.0309006		0.761478	0.0512697
	0.762876	0.0464244		0.762616	0.0307979		0.762473	0.0512301
	0.763867	0.0463496		0.76361	0.0306942		0.763467	0.0511954
	0.764859	0.0460025		0.764603	0.030598		0.764461	0.0511629
	0.76585	0.0456813		0.765596	0.0304966		0.765456	0.0511461
	0.766842	0.0454579		0.766589	0.0303882		0.76645	0.0511392
	0.767834	0.0451667		0.767583	0.0303134		0.767445	0.0511232
	0.768826	0.0449604		0.768576	0.0301934		0.768439	0.0510962
	0.769818	0.0446408		0.769569	0.0301552		0.769433	0.0510958
	0.77081	0.0444596		0.770562	0.0300004		0.770428	0.0510778
	0.771802	0.0441426		0.771555	0.0298878		0.771422	0.0510888
	0.772794	0.0439824		0.772549	0.0297627		0.772416	0.0510776
	0.773786	0.0436768		0.773542	0.0296617		0.773411	0.0510595
	0.774779	0.0434771		0.774535	0.0295528		0.774405	0.051072
	0.775771	0.0432784		0.775529	0.0294388		0.775399	0.0510909
	0.776763	0.0430212		0.776522	0.0293486		0.776393	0.0510906
	0.777754	0.042847		0.777516	0.0292262		0.777387	0.0511126
	0.778746	0.0426187		0.778509	0.0291383		0.778381	0.0511078
	0.779738	0.0424152		0.779502	0.0290457		0.779375	0.0511107
	0.78073	0.0422031		0.780496	0.0289324		0.780369	0.0511208
	0.781721	0.0420236		0.781489	0.0288368		0.781363	0.0511337
	0.782713	0.0417259		0.782483	0.0287586		0.782357	0.0511123
	0.783705	0.0416037		0.783476	0.0286525		0.783351	0.0511205
	0.784697	0.041311		0.78447	0.0285816		0.784344	0.0511506
	0.785689	0.0411374		0.785463	0.0284759		0.785338	0.0511575
	0.78668	0.0407741		0.786456	0.0283976		0.786331	0.0511336
	0.787672	0.0406448		0.78745	0.0283338		0.787325	0.0511103
	0.788664	0.0403199		0.788443	0.0282295		0.788318	0.0510411
	0.789656	0.0400832		0.789437	0.0281756		0.789312	0.0510916
	0.790648	0.0398307		0.79043	0.0280934		0.790305	0.0510027
	0.791641	0.0396569		0.791423	0.0280668		0.791299	0.0509623
	0.792632	0.0393913		0.792416	0.0279445		0.792292	0.0509072
	0.793625	0.0391498		0.79341	0.0278777		0.793286	0.050866
	0.794617	0.0389744		0.794403	0.027802		0.794279	0.0508306
	0.795609	0.0387323		0.795396	0.0277363		0.795273	0.0507631
	0.796602	0.0385638		0.796389	0.0276663		0.796267	0.0506998
	0.797594	0.0384301		0.797382	0.0275894		0.79726	0.0506328
	0.798586	0.0382203		0.798376	0.0275227		0.798255	0.0506016
	0.799578	0.0381481		0.799369	0.0274497		0.799248	0.050571
	0.80057	0.037967		0.800362	0.0273587		0.800241	0.0505001
	0.801561	0.0378963		0.801355	0.0272997		0.801235	0.0504551
	0.802553	0.037708		0.802348	0.027194		0.802229	0.0504016
	0.803544	0.0376016		0.803341	0.0271256		0.803223	0.0503416
	0.804535	0.037447		0.804334	0.0270369		0.804216	0.0503087
	0.805527	0.03724		0.805328	0.0269546		0.80521	0.050215
	0.806518	0.0370635		0.806321	0.0268756		0.806204	0.0501369
	0.807509	0.0368851		0.807314	0.0267934		0.807198	0.0500088
	0.8085	0.0366243		0.808307	0.0266979		0.808192	0.0499438
	0.809492	0.0363841		0.8093	0.0266251		0.809185	0.0498582
	0.810483	0.0362331		0.810293	0.0265386		0.810179	0.0497874
	0.811475	0.0359017		0.811287	0.0264835		0.811174	0.0496959
	0.812466	0.0357654		0.81228	0.0263642		0.812168	0.0495919
	0.813459	0.0354595		0.813273	0.0263577		0.813162	0.0494816
	0.81445	0.0353334		0.814266	0.0261934		0.814156	0.049444
	0.815443	0.0350113		0.815259	0.0260919		0.815151	0.049345
	0.816434	0.0349457		0.816252	0.0259849		0.816145	0.0493023
	0.817427	0.0346467		0.817245	0.0258971		0.81714	0.0492417
	0.818419	0.0346655		0.818239	0.0257898		0.818134	0.0491791
	0.819411	0.0343162		0.819232	0.0256964		0.819129	0.0491896
	0.820402	0.0343938		0.820225	0.0255997		0.820123	0.0491477
	0.821394	0.0341399		0.821218	0.0255037		0.821117	0.0491356
	0.822386	0.0341601		0.822211	0.0254178		0.822112	0.0491063
	0.823377	0.034103		0.823205	0.0253126		0.823106	0.0490798
	0.824368	0.0338031		0.824198	0.0252174		0.824101	0.0491497
	0.825359	0.0335677		0.825191	0.0251323		0.825095	0.0491435
	0.82635	0.0333349		0.826184	0.0250219		0.826089	0.0491237
	0.827341	0.0330852		0.827178	0.0249602		0.827084	0.0491529
	0.828333	0.0328068		0.828171	0.024844		0.828078	0.0492241
	0.829324	0.0325488		0.829164	0.0247721		0.829073	0.0493232
	0.830315	0.03223		0.830157	0.0246756		0.830067	0.0493726
	0.831307	0.0319394		0.831151	0.0246002		0.83106	0.0493991
	0.832298	0.0316314		0.832144	0.0245157		0.832054	0.0494692
	0.83329	0.0312979		0.833137	0.0244651		0.833048	0.0495024
	0.834282	0.030926		0.83413	0.0243743		0.834042	0.0495273
	0.835274	0.0306811		0.835124	0.0243438		0.835036	0.0495657
	0.836266	0.0302896		0.836117	0.0242595		0.83603	0.049623
	0.837258	0.0300876		0.83711	0.0241485		0.837023	0.0497111
	0.83825	0.0297435		0.838103	0.0240927		0.838017	0.049731
	0.839243	0.0295473		0.839096	0.0240258		0.83901	0.0497298
	0.840235	0.029254		0.840089	0.0239467		0.840004	0.0497086
	0.841227	0.0290712		0.841082	0.0238767		0.840997	0.0496999
	0.842219	0.0288866		0.842075	0.0237911		0.841991	0.0497001
	0.843211	0.0286351		0.843068	0.0237103		0.842985	0.0497242
	0.844203	0.028458		0.844061	0.0236271		0.843978	0.0497287
	0.845194	0.0282569		0.845055	0.0235482		0.844972	0.0496949
	0.846186	0.0280594		0.846048	0.0234463		0.845965	0.0496965
	0.847177	0.0278619		0.847041	0.0233385		0.846959	0.0496591
	0.848169	0.0275796		0.848034	0.0232771		0.847953	0.0496512
	0.849161	0.0274554		0.849027	0.0231449		0.848946	0.0496709
	0.850152	0.0271317		0.85002	0.0230882		0.84994	0.0496542
	0.851144	0.0268898		0.851014	0.0229725		0.850934	0.049657
	0.852136	0.0267476		0.852007	0.0228825		0.851927	0.0495965
	0.853127	0.0264486		0.853	0.0227952		0.852921	0.0496008
	0.854119	0.0261256		0.853994	0.0227164		0.853915	0.0496206
	0.855111	0.02599		0.854987	0.0226131		0.854909	0.0496085
	0.856103	0.0256245		0.85598	0.0225896		0.855902	0.0496183
	0.857096	0.0254975		0.856974	0.0225336		0.856896	0.049573
	0.858088	0.0252134		0.857967	0.0224483		0.85789	0.0495689
	0.859081	0.0250162		0.85896	0.0223728		0.858883	0.0495375
	0.860073	0.0248457		0.859953	0.0222868		0.859877	0.0496055
	0.861066	0.0246308		0.860947	0.0222128		0.860871	0.0494793
	0.862059	0.0244642		0.86194	0.0221408		0.861865	0.0493908
	0.863051	0.0243366		0.862933	0.022087		0.862859	0.0493671
	0.864044	0.0242022		0.863926	0.0219944		0.863852	0.0493218
	0.865036	0.0240626		0.864919	0.0219305		0.864846	0.0492393
	0.866028	0.0239742		0.865912	0.021842		0.865841	0.0491432
	0.867019	0.0237767		0.866905	0.0217785		0.866835	0.0490853
	0.868011	0.0236644		0.867898	0.0216795		0.86783	0.049052
	0.869003	0.0234408		0.868891	0.0216069		0.868824	0.0489979
	0.869994	0.0233028		0.869885	0.0215078		0.869818	0.0489705
	0.870986	0.0230722		0.870878	0.0214337		0.870813	0.0488895
	0.871977	0.0229311		0.871871	0.021365		0.871807	0.0488871
	0.872969	0.0226311		0.872864	0.0212554		0.872802	0.0489017
	0.87396	0.0225792		0.873857	0.0211739		0.873796	0.0488902
	0.874952	0.0222251		0.87485	0.021101		0.87479	0.0488441
	0.875944	0.0221587		0.875844	0.0210078		0.875784	0.0488318
	0.876934	0.0220005		0.876837	0.0209395		0.876779	0.0488297
	0.877926	0.0216539		0.87783	0.020847		0.877773	0.0488141
	0.878918	0.0214057		0.878823	0.0207804		0.878768	0.0488157
	0.879909	0.0211107		0.879817	0.0207125		0.879762	0.0488301
	0.880901	0.0208521		0.88081	0.0206231		0.880757	0.0488171
	0.881892	0.0206413		0.881803	0.0205646		0.881751	0.048899
	0.882885	0.0203508		0.882796	0.0204982		0.882746	0.0489241
	0.883876	0.0201966		0.883789	0.0204521		0.88374	0.0490154
	0.884868	0.0198968		0.884782	0.0203323		0.884734	0.0490706
	0.88586	0.0196488		0.885775	0.0202731		0.885728	0.0491008
	0.886852	0.0195112		0.886768	0.0201817		0.886722	0.049188
	0.887843	0.0191614		0.887762	0.0201113		0.887716	0.0491968
	0.888835	0.0189882		0.888755	0.0200431		0.88871	0.0493025
	0.889826	0.0187739		0.889748	0.0199702		0.889704	0.0493284
	0.890819	0.0184596		0.890741	0.0199278		0.890698	0.0494574
	0.891811	0.0182979		0.891734	0.0198423		0.891691	0.0495
	0.892802	0.0180834		0.892728	0.0197834		0.892685	0.0495361
	0.893794	0.0177311		0.893721	0.0197024		0.893678	0.0495363
	0.894787	0.0176279		0.894714	0.0196527		0.894672	0.0495886
	0.895778	0.0172812		0.895707	0.0195784		0.895666	0.0495927
	0.896771	0.0170866		0.8967	0.019524		0.896659	0.0496569
	0.897763	0.0169492		0.897693	0.0194486		0.897653	0.0496709
	0.898755	0.0166497		0.898686	0.0193913		0.898646	0.0496558
	0.899747	0.0163538		0.89968	0.0193295		0.899639	0.049631
	0.90074	0.0161685		0.900673	0.0192577		0.900633	0.0496414
	0.901732	0.015967		0.901666	0.0191991		0.901626	0.0496516
	0.902724	0.0157183		0.902659	0.0191506		0.902619	0.0496728
	0.903716	0.0155704		0.903652	0.0190881		0.903612	0.0496305
	0.904708	0.015215		0.904646	0.0190187		0.904606	0.0495883
	0.905701	0.0151461		0.905638	0.0189817		0.905599	0.0495851
	0.906692	0.0148794		0.906632	0.0189006		0.906592	0.049562
	0.907685	0.0146109		0.907625	0.0188868		0.907586	0.0495077
	0.908677	0.0145037		0.908618	0.018776		0.908579	0.0494431
	0.909668	0.0142449		0.909611	0.0187905		0.909573	0.0494036
	0.910661	0.0140387		0.910604	0.0186828		0.910567	0.0493941
	0.911653	0.0138523		0.911597	0.0186974		0.91156	0.0493697
	0.912644	0.013681		0.91259	0.0185898		0.912554	0.0493368
	0.913637	0.0134264		0.913583	0.0184923		0.913548	0.049344
	0.914628	0.0133978		0.914576	0.0184214		0.914542	0.049385
	0.91562	0.0130522		0.915569	0.0183302		0.915536	0.0494124
	0.916613	0.0128901		0.916562	0.0182442		0.91653	0.049448
	0.917604	0.0129394		0.917555	0.0181653		0.917524	0.0494405
	0.918594	0.0125646		0.918548	0.0180584		0.918518	0.0495109
	0.919586	0.0122087		0.919541	0.01799		0.919511	0.0495599
	0.920579	0.0120045		0.920534	0.0178854		0.920505	0.0495953
	0.92157	0.0117576		0.921527	0.0178216		0.921499	0.0496199
	0.922562	0.0114113		0.922521	0.0177245		0.922493	0.0496513
	0.923554	0.0112335		0.923514	0.0176317		0.923487	0.0496936
	0.924546	0.0108633		0.924507	0.0175547		0.924481	0.0497178
	0.925538	0.0106348		0.9255	0.0174622		0.925474	0.0497163
	0.92653	0.0103829		0.926493	0.0173812		0.926468	0.0496876
	0.927522	0.00995641		0.927486	0.0172985		0.927462	0.0496853
	0.928515	0.00975548		0.92848	0.0172064		0.928457	0.0497058
	0.929507	0.0094989		0.929473	0.0171282		0.929451	0.0497243
	0.930499	0.00914332		0.930466	0.0170514		0.930445	0.0496897
	0.931493	0.0087892		0.931459	0.0169426		0.931439	0.0497458
	0.932484	0.00862438		0.932452	0.0168932		0.932433	0.0496446
	0.933477	0.00815632		0.933446	0.016803		0.933428	0.0497325
	0.93447	0.00784444		0.934439	0.0167113		0.934422	0.0496284
	0.935462	0.00773904		0.935432	0.0166398		0.935417	0.0496294
	0.936454	0.00723658		0.936425	0.0165662		0.936412	0.0496871
	0.937446	0.00670372		0.937418	0.0164653		0.937407	0.0497429
	0.93844	0.00619258		0.938411	0.0163957		0.938402	0.0498366
	0.939434	0.00582379		0.939404	0.0162758		0.939396	0.049908
	0.940428	0.00557159		0.940398	0.0162411		0.940391	0.0499753
	0.941421	0.00533536		0.941391	0.0160711		0.941385	0.0500275
	0.942414	0.00508524		0.942384	0.0160738		0.94238	0.0501196
	0.943407	0.00482735		0.943376	0.0158689		0.943375	0.0502504
	0.9444	0.00458923		0.94437	0.0156968		0.944369	0.0504594
	0.945394	0.00439378		0.945363	0.015535		0.945363	0.0505625
	0.946387	0.00424155		0.946356	0.0153908		0.946357	0.0506755
	0.94738	0.00410809		0.94735	0.015268		0.947352	0.0507651
	0.948373	0.00396492		0.948343	0.0151633		0.948347	0.0509714
	0.949365	0.00380566		0.949337	0.0150682		0.949341	0.0511472
	0.950358	0.00364275		0.95033	0.0149751		0.950334	0.0512691
	0.951351	0.00349037		0.951323	0.0148865		0.951329	0.051354
	0.952344	0.00335189		0.952317	0.014804		0.952323	0.0515365
	0.953337	0.00322529		0.95331	0.014722		0.953317	0.0516901
	0.95433	0.00311286		0.954304	0.0146371		0.954311	0.0518065
	0.955324	0.00302072		0.955297	0.0145518		0.955305	0.0519072
	0.956317	0.00295029		0.95629	0.0144673		0.956299	0.0520894
	0.95731	0.00289435		0.957283	0.0143813		0.957292	0.0522702
	0.958303	0.00284239		0.958277	0.0142931		0.958286	0.0524261
	0.959296	0.00278393		0.95927	0.0142029		0.959279	0.0525564
	0.960288	0.00271035		0.960264	0.0141105		0.960273	0.0526504
	0.961281	0.00261393		0.961257	0.0140195		0.961266	0.0527956
	0.962274	0.00248957		0.962251	0.0139359		0.962259	0.052923
	0.963266	0.00234232		0.963244	0.0138615		0.963252	0.0529961
	0.96426	0.00218776		0.964238	0.0137914		0.964246	0.0530604
	0.965253	0.0020451		0.965231	0.0137211		0.965239	0.0531515
	0.966246	0.00192886		0.966225	0.0136506		0.966233	0.0532515
	0.96724	0.00184508		0.967218	0.0135826		0.967226	0.0533419
	0.968233	0.00179162		0.968212	0.0135208		0.96822	0.0534456
	0.969226	0.00176322		0.969206	0.0134689		0.969214	0.053552
	0.970219	0.00175149		0.970199	0.0134277		0.970207	0.0536584
	0.971212	0.00174438		0.971193	0.0133952		0.9712	0.0538224
	0.972205	0.0017285		0.972187	0.0133715		0.972194	0.0539189
	0.973197	0.00169377		0.973181	0.0133587		0.973187	0.0540355
	0.974189	0.00163988		0.974174	0.0133556		0.974181	0.0541974
	0.975182	0.00157725		0.975168	0.0133583		0.975175	0.0543428
	0.976174	0.00151859		0.976161	0.0133647		0.976169	0.0546109
	0.977167	0.0014679		0.977155	0.0133743		0.977163	0.0548914
	0.978159	0.00141761		0.978148	0.013385		0.978156	0.0552137
	0.979152	0.00135756		0.979141	0.013395		0.97915	0.0555541
	0.980144	0.00128595		0.980135	0.0134044		0.980143	0.0558479
	0.981137	0.00121042		0.981128	0.0134133		0.981136	0.0561443
	0.98213	0.00114304		0.982121	0.0134198		0.982129	0.0564023
	0.983123	0.0010912		0.983114	0.0134222		0.983121	0.0566824
	0.984115	0.00105734		0.984108	0.0134221		0.984114	0.0568523
	0.985108	0.0010402		0.985101	0.0134227		0.985108	0.0571631
	0.986101	0.00103755		0.986094	0.0134245		0.986101	0.0574683
	0.987094	0.00104594		0.987088	0.0134247		0.987094	0.0576752
	0.988087	0.00105902		0.988081	0.013421		0.988087	0.0580129
	0.989079	0.00106777		0.989074	0.0134148		0.989079	0.0582479
	0.990072	0.00106359		0.990067	0.0134094		0.990071	0.0584238
	0.991064	0.00104294		0.991061	0.0134069		0.991065	0.0585976
	0.992057	0.00100826		0.992054	0.0134073		0.992059	0.0588356
	0.993049	0.000965289		0.993047	0.0134091		0.993052	0.0591561
	0.994042	0.000917606		0.994041	0.0134131		0.994043	0.0594131
	0.995035	0.00086308		0.995034	0.0134208		0.995037	0.0596618
	0.996027	0.000801156		0.996027	0.0134331		0.99603	0.0598713
	0.99702	0.000730607		0.997021	0.0134472		0.997024	0.0599105
	0.998013	0.000663428		0.998014	0.0134595		0.998017	0.060258
	0.999007	0.000614917		0.999007	0.0134673		0.999008	0.0603505
	1	0.000597347		1	0.01347		1	0.0608029

## Sheet: Fig-1g
	Scaling relationship between Force and time required for cell entry into a 3 μm pore
	E_n = 0.2 kPa, non-plastic					E_n = 0.2 kPa, plastic					E_n = 1 kPa, plastic					E_n = 1 kPa, plastic
	T_entry (s)	F_entry (pN/μm)	ln (T_entry)	ln (F_entry)		T_entry (s)	F_entry (pN/μm)	ln (T_entry)	ln (F_entry)		T_entry (s)	F_entry (pN/μm)	ln (T_entry)	ln (F_entry)		T_entry (s)	F_entry (pN/μm)	ln (T_entry)	ln (F_entry)
	122	56.1	4.80402	4.02714		178	161.29	5.18178	5.0832		157	113.938	5.05625	4.73565		179	163.796	5.18739	5.09862
	137	77.8	4.91998	4.35414							178	161.29	5.18178	5.0832		186	181.985	5.22575	5.20392
	145	91.246	4.97673	4.51356							126	61.4348	4.83628	4.11798		202	227.912	5.30827	5.42896
	158	115.97	5.0626	4.75333							145	91.246	4.97673	4.51356		175	153.913	5.16479	5.03639
	165	130.808	5.10595	4.87373							135	74.6483	4.90527	4.31279		177	158.809	5.17615	5.0677
	176	156.349	5.17048	5.05209							137	77.8037	4.91998	4.35419		190	192.895	5.24702	5.26215
	130	67.1	4.86753	4.20618							137	77.8037	4.91998	4.35419		175	153.913	5.16479	5.03639
	130	67.1	4.86753	4.20618							152	104.108	5.02388	4.64543		180	166.325	5.19296	5.11394
	131	68.6	4.8752	4.22829							155	109.941	5.04343	4.69994		185	179.316	5.22036	5.18915
	142	86.1	4.95583	4.45551							156	111.929	5.04986	4.71786
	143	87.8	4.96284	4.47506							163	126.458	5.09375	4.83991
	144	89.5	4.96981	4.49424							166	133.017	5.11199	4.89048
	149	98.5	5.00395	4.59006							169	139.778	5.1299	4.94006
	151	102	5.01728	4.62497
	153	106	5.03044	4.66344
	161	122	5.0814	4.80402
	164	129	5.09987	4.85981
	184	177	5.21494	5.17615
	167	135	5.11799	4.90527
	175	154	5.16479	5.03695

## Sheet: Fig-2a
	Model prediction of instantaneous velocity during cell migration
	E_T = 1 kPa, E_n = 0.2 kPa			E_T = 2 kPa, E_n = 0.2 kPa			E_T = 2 kPa, E_n = 1 kPa
	Time (s)	Instantaneous Velocity (μm/s)		Time (s)	Instantaneous Velocity (μm/s)		Time (s)	Instantaneous Velocity (μm/s)
	0	0		0	0		0	0
	1.0004	3.66e-15		1.0004	3.66e-15		1.00015	5.02e-13
	2.00035	2.61e-10		2.00035	2.61e-10		2.0003	7.01e-10
	3.0003	1.78e-08		3.0003	1.78e-08		3.00004	2.32e-08
	4.00025	1.92e-07		4.00025	1.92e-07		4.00019	2.09e-07
	5.0002	9.44e-07		5.0002	9.44e-07		5.00034	9.8e-07
	6.00015	3.08e-06		6.00015	3.08e-06		6.00008	3.15e-06
	7.0001	7.83e-06		7.0001	7.83e-06		7.00023	7.94e-06
	8.00004	1.67e-05		8.00004	1.67e-05		8.00038	1.69e-05
	9.0004	3.16e-05		9.0004	3.16e-05		9.00012	3.2e-05
	10.0003	5.46e-05		10.0003	5.46e-05		10.0003	5.51e-05
	11.0002	8.78e-05		11.0002	8.78e-05		11	8.85e-05
	12.0001	0.000134		12.0001	0.000134		12.0002	0.000134
	13.0004	0.000194		13.0004	0.000194		13.0003	0.000195
	14.0002	0.000272		14.0002	0.000272		14	0.000274
	15.0004	0.000371		15.0004	0.000371		15.0002	0.000372
	16.0001	0.000493		16.0001	0.000493		16.0003	0.000495
	17.0002	0.000642		17.0002	0.000642		17.0001	0.000644
	18.0002	0.000821		18.0002	0.000821		18.0002	0.000823
	19.0001	0.00103		19.0001	0.00103		19.0004	0.00104
	20.0004	0.00128		20.0004	0.00128		20.0001	0.00129
	21.0001	0.00158		21.0001	0.00158		21.0003	0.00158
	22.0001	0.00192		22.0001	0.00192		22	0.00192
	23.0004	0.00231		23.0004	0.00231		23.0002	0.00231
	24.0001	0.00275		24.0001	0.00275		24.0003	0.00276
	25.0001	0.00326		25.0001	0.00326		25	0.00326
	26.0003	0.00383		26.0003	0.00383		26.0002	0.00384
	27.0003	0.00448		27.0003	0.00448		27.0003	0.00448
	28	0.0052		28.0003	0.0052		28.0001	0.0052
	29	0.006		29.0004	0.006		29.0003	0.006
	30.0003	0.00689		30.0002	0.00689		30.0003	0.00689
	31.0001	0.00781		31.0001	0.00781		31.0001	0.00782
	32.0004	0.00864		32.0002	0.00864		32.0004	0.00867
	33.0002	0.00947		33.0001	0.00946		33.0001	0.00947
	34.0002	0.0103		34	0.0103		34.0003	0.0103
	35.0003	0.0111		35.0003	0.0111		35	0.0111
	36.0004	0.012		36.0001	0.012		36.0003	0.012
	37.0002	0.0129		37.0002	0.0129		37.0001	0.0129
	38.0001	0.014		38.0003	0.0139		38.0001	0.014
	39.0002	0.015		39.0004	0.015		39	0.0151
	40.0002	0.0161		40.0002	0.0161		40	0.0162
	41.0002	0.0173		41.0003	0.0173		41.0003	0.0173
	42.0004	0.0184		42	0.0184		42	0.0185
	43.0002	0.0197		43.0003	0.0196		43.0003	0.0197
	44.0003	0.0209		44.0002	0.0208		44.0002	0.0209
	45.0003	0.022		45.0001	0.022		45.0002	0.022
	46.0004	0.0232		46.0003	0.0231		46.0002	0.0232
	47.0003	0.0244		47.0002	0.0243		47.0003	0.0244
	48.0002	0.0256		48.0002	0.0255		48.0003	0.0257
	49.0001	0.027		49.0004	0.0269		49.0002	0.027
	50.0002	0.0282		50.0002	0.0281		50.0004	0.0282
	51.0002	0.0294		51.0002	0.0293		51.0003	0.0294
	52.0003	0.0306		52.0001	0.0305		52.0002	0.0306
	53.0004	0.0318		53.0001	0.0317		53.0002	0.0318
	54.0001	0.033		54.0003	0.0329		54.0001	0.033
	55	0.0344		55.0002	0.0343		55.0002	0.0343
	56.0001	0.0357		56.0003	0.0355		56.0002	0.0357
	57.0001	0.037		57.0002	0.0368		57.0001	0.0368
	58.0004	0.038		58.0003	0.0378		58.0003	0.0379
	59.0003	0.0391		59.0001	0.0389		59.0002	0.0391
	60.0003	0.0406		60	0.0404		60.0003	0.0402
	61.0002	0.0412		61.0002	0.0409		61.0003	0.041
	62	0.0422		62.0003	0.0419		62.0003	0.0422
	63.0003	0.0438		63.0003	0.0435		63.0002	0.0431
	64.0001	0.0439		64.0001	0.0435		64.0002	0.044
	65.0002	0.0454		65.0001	0.045		65.0001	0.0449
	66.0001	0.0464		66.0003	0.046		66.0001	0.0458
	67.0004	0.0468		67.0002	0.0464		67.0003	0.0467
	68.0002	0.0482		68	0.0477		68.0002	0.0473
	69.0004	0.0483		69.0001	0.0478		69.0001	0.0481
	70.0003	0.0495		70.0002	0.049		70.0004	0.0488
	71.0003	0.0502		71.0001	0.0496		71	0.0493
	72.0001	0.0502		72.0002	0.0496		72.0002	0.0498
	73.0004	0.0515		73.0004	0.0509		73.0002	0.0504
	74.0004	0.0517		74.0001	0.0511		74.0001	0.0509
	75.0001	0.0519		75.0001	0.0511		75.0002	0.0514
	76.0002	0.0531		76.0004	0.0522		76.0002	0.0518
	77	0.0535		77.0003	0.0525		77.0001	0.0522
	78.0001	0.0537		78	0.0529		78.0001	0.0526
	79.0001	0.0544		79.0002	0.0535		79.0001	0.053
	80.0002	0.0546		80.0004	0.0536		80.0002	0.0533
	81.0003	0.0553		81.0001	0.0545		81.0001	0.0536
	82.0002	0.056		82.0003	0.0551		82.0003	0.0541
	83.0001	0.0563		83	0.0552		83	0.0546
	84.0003	0.057		84.0001	0.0556		84.0001	0.0551
	85.0003	0.0575		85.0003	0.0559		85.0001	0.0556
	86	0.0584		86.0003	0.0566		86.0002	0.0558
	87.0003	0.0593		87.0003	0.0574		87.0002	0.0559
	88	0.0594		88.0001	0.0577		88.0003	0.056
	89.0001	0.0601		89.0001	0.0589		89.0001	0.0563
	90.0002	0.0604		90.0001	0.0595		90.0002	0.0567
	91	0.0605		91.0001	0.0599		91	0.0571
	92	0.0611		92	0.0607		92.0002	0.0574
	93.0002	0.0617		93.0001	0.0608		93.0002	0.0575
	94	0.0623		94.0002	0.0609		94.0001	0.0573
	95.0002	0.0619		95.0001	0.0599		95.0002	0.057
	96	0.0614		96.0001	0.059		96.0002	0.0558
	97	0.0599		97.0002	0.0575		97	0.0527
	98.0002	0.0569		98.0001	0.0536		98.0003	0.0455
	99	0.0502		99.0002	0.0455		99.0003	0.0348
	100	0.0397		100	0.0329		100	0.0212
	101	0.0306		101	0.0241		101	0.00764
	102	0.0195		102	0.0142		102	-0.0046
	103	0.0126		103	0.00493		103	-0.0126
	104	0.00468		104	-0.00241		104	-0.0123
	105	0.000803		105	-0.00601		105	-0.0101
	106	-0.00225		106	-0.00906		106	-0.0083
	107	-0.00644		107	-0.0113		107	-0.00873
	108	-0.00629		108	-0.00974		108	-0.0103
	109	-0.00896		109	-0.0145		109	-0.0123
	110	-0.0127		110	-0.0161		110	-0.0126
	111	-0.0103		111	-0.0131		111	-0.0106
	112	-0.00716		112	-0.0107		112	-0.005
	113	-0.00463		113	-0.00355		113	0.00291
	114	0.000946		114	0.00148		114	0.0113
	115	0.00701		115	0.00769		115	0.016
	116	0.0146		116	0.0147		116	0.0164
	117	0.0208		117	0.0189		117	0.0136
	118	0.0277		118	0.022		118	0.00937
	119	0.0279		119	0.0277		119	0.00611
	120	0.0316		120	0.0277		120	-0.00127
	121	0.0335		121	0.0253		121	-0.00666
	122	0.0327		122	0.0233		122	-0.00487
	123	0.0352		123	0.0181		123	-0.00355
	124	0.0322		124	0.0129		124	-0.00401
	125	0.0304		125	0.0077		125	-0.00808
	126	0.024		126	0.00545		126	-0.00937
	127	0.0174		127	0.00385		127	-0.00717
	128	0.0127		128	0.0156		128	-0.00567
	129	0.0148		129	0.0254		129	-0.00688
	130	0.0226		130	0.0345		130	-0.00456
	131	0.0315		131	0.0391		131	9.17e-05
	132	0.04		132	0.029		132	0.00707
	133	0.0451		133	0.0254		133	0.0116
	134	0.039		134	0.0217		134	0.0151
	135	0.035		135	0.0167		135	0.0198
	136	0.0325		136	0.0213		136	0.0252
	137	0.0313		137	0.0276		137	0.032
	138	0.0295		138	0.0326		138	0.0346
	139	0.0408		139	0.0364		139	0.0354
	140	0.0566		140	0.0256		140	0.0375
	141	0.055		141	0.0193		141	0.0376
	142	0.0535		142	0.00256		142	0.0354
	143	0.0619		143	-0.00211		143	0.0415
	144	0.063		144	0.00698		144	0.042
	145	0.0632		145	0.0133		145	0.0471
	146	0.0719		146	0.0168		146	0.0552
	147	0.0881		147	0.0265		147	0.0608
	148	0.102		148	0.0417		148	0.0558
	149	0.125		149	0.0387		149	0.0444
	150	0.142		150	0.0309		150	0.0407
	151	0.183		151	0.0374		151	0.0295
	152	0.22		152	0.038		152	0.0227
	153	0.27		153	0.0426		153	0.0189
	154	0.336		154	0.0493		154	0.0175
	155	0.411		155	0.0507		155	0.0134
	156	0.498		156	0.0518		156	0.0109
	157	0.587		157	0.0558		157	0.00589
	158	0.692		158	0.0482		158	0.00664
				159	0.0493		159	0.00647
				160	0.0595		160	0.0105
				161	0.0615		161	0.0113
				162	0.058		162	0.0145
				163	0.0519		163	0.0188
				164	0.0516		164	0.0231
				165	0.0573		165	0.0261
				166	0.0719		166	0.0282
				167	0.0685		167	0.0275
				168	0.105		168	0.0288
				169	0.151		169	0.0291
				170	0.183		170	0.0465
				171	0.166		171	0.0422
				172	0.244		172	0.0475
				173	0.37		173	0.052
				174	0.491		174	0.0529
				175	0.648		175	0.0674
				176	0.707		176	0.0922
							177	0.112
							178	0.161
							179	0.212
							180	0.281
							181	0.375
							182	0.465
							183	0.541
							184	0.636
							185	0.746
							186	0.876

## Sheet: Fig-2b
	Model prediction of average speed of cell migration
	D0/φ = 1				D0/φ = 1.2				D0/φ = 1.67
	E_n (kPa)	E_T (kPa)	<v_x> (μm/min)		E_n (kPa)	E_T (kPa)	<v_x> (μm/min)		E_n (kPa)	E_T (kPa)	<v_x> (μm/min)
	0.2	0.5	4.182		0.2	0.5	3.73659		0.2	0.5	2.82621
	0.2	1	4.25455		0.2	1	3.51163		0.2	1	2.77595
	0.2	1.5	4.2		0.2	1.5	3.50455		0.2	1.5	2.60364
	0.2	2	4.15294		0.2	2	3.50597		0.2	2	2.43409
	0.2	5	4.18252		0.2	5	3.31714		0.2	5	2.66292
	1	0.5	4.14059		1	0.5	3.34545		1	0.5	2.51465
	1	1	4.07184		1	1	3.03699		1	1	2.35618
	1	1.5	3.99808		1	1.5	2.86452		1	1.5	2.53073
	1	2	3.90286		1	2	2.88447		1	2	2.59677
	1	5	3.86972		1	5	2.48287		1	5	2.44455
	2	0.5	4.09901		2	0.5	3.26667		2	0.5	2.48625
	2	1	3.94951		2	1	3.05132		2	1	2.19016
	2	1.5	3.86857		2	1.5	2.78889		2	1.5	2.42295
	2	2	3.81308		2	2	2.51716		2	2	2.45053
	2	5	3.44		2	5	2.20882		2	5	2.23134
	5	0.5	4.06337		5	0.5	3.15766		5	0.5	2.46994
	5	1	3.90577		5	1	2.87692		5	1	2.63721
	5	1.5	3.85		5	1.5	2.57964		5	1.5	2.42295
	5	2	3.70714		5	2	2.39326		5	2	2.45053
	5	5	3.336		5	5	2.74186		5	5	2.23134

## Sheet: Fig-2d
	Temporal evolution of cytoplasmic and nuclear stretch during cell migration through confinement
	X_CN(0) =	2.45
	X_N(0) =	2.45
	E_T = 1 kPa, E_n = 1 kPa						E_T = 2 kPa, E_n = 0.2 kPa						E_T = 2 kPa, E_n = 0.2 kPa
	Time (s)	X_CN(t)	X_N(t)	X_CN(t)/X_CN(0)	X_N(t)/X_N(0)		Time (s)	X_CN(t)	X_N(t)	X_CN(t)/X_CN(0)	X_N(t)/X_N(0)		Time (s)	X_CN(t)	X_N(t)	X_CN(t)/X_CN(0)	X_N(t)/X_N(0)
	0	2.45	2.45	1	1		0	2.45	2.45	1	1		0	2.45	2.45	1	1
	1.00015	2.45	2.45	1	1		1.0004	2.45	2.45	1	1		1.00015	2.45	2.45	1	1
	2.0003	2.45	2.45	1	1		2.00035	2.45	2.45	1	1		2.0003	2.45	2.45	1	1
	3.00004	2.45001	2.45	1	1		3.0003	2.45001	2.45	1	1		3.00004	2.45001	2.45	1	1
	4.00019	2.45004	2.45	1.00002	1		4.00025	2.45004	2.45	1.00002	1		4.00019	2.45004	2.45	1.00002	1
	5.00034	2.45011	2.45	1.00004	1		5.0002	2.45011	2.45	1.00004	1		5.00034	2.45011	2.45	1.00004	1
	6.00008	2.45024	2.45	1.0001	1		6.00015	2.45023	2.45	1.0001	1		6.00008	2.45024	2.45	1.0001	1
	7.00023	2.45046	2.45	1.00019	1		7.0001	2.45045	2.45001	1.00018	1		7.00023	2.45046	2.45	1.00019	1
	8.00038	2.45079	2.45	1.00032	1		8.00004	2.45078	2.45002	1.00032	1.00001		8.00038	2.45079	2.45	1.00032	1
	9.00012	2.45126	2.45001	1.00051	1		9.0004	2.45124	2.45003	1.00051	1.00001		9.00012	2.45126	2.45001	1.00051	1
	10.0003	2.45188	2.45001	1.00077	1		10.0003	2.45186	2.45004	1.00076	1.00002		10.0003	2.45188	2.45001	1.00077	1
	11	2.45268	2.45001	1.00109	1		11.0002	2.45264	2.45006	1.00108	1.00002		11	2.45268	2.45001	1.00109	1
	12.0002	2.45366	2.45002	1.0015	1.00001		12.0001	2.45362	2.45008	1.00148	1.00003		12.0002	2.45366	2.45002	1.0015	1.00001
	13.0003	2.45486	2.45002	1.00198	1.00001		13.0004	2.45481	2.45011	1.00196	1.00004		13.0003	2.45486	2.45002	1.00198	1.00001
	14	2.45629	2.45003	1.00257	1.00001		14.0002	2.45622	2.45014	1.00254	1.00006		14	2.45629	2.45003	1.00257	1.00001
	15.0002	2.45796	2.45004	1.00325	1.00001		15.0004	2.45788	2.45017	1.00322	1.00007		15.0002	2.45796	2.45004	1.00325	1.00001
	16.0003	2.45991	2.45004	1.00405	1.00002		16.0001	2.45982	2.45022	1.00401	1.00009		16.0003	2.45991	2.45004	1.00405	1.00002
	17.0001	2.46216	2.45005	1.00496	1.00002		17.0002	2.46205	2.45026	1.00492	1.00011		17.0001	2.46216	2.45005	1.00496	1.00002
	18.0002	2.46472	2.45006	1.00601	1.00003		18.0002	2.46459	2.45032	1.00596	1.00013		18.0002	2.46472	2.45006	1.00601	1.00003
	19.0004	2.46763	2.45008	1.0072	1.00003		19.0001	2.46748	2.45038	1.00713	1.00015		19.0004	2.46763	2.45008	1.0072	1.00003
	20.0001	2.47091	2.45009	1.00853	1.00004		20.0004	2.47074	2.45044	1.00846	1.00018		20.0001	2.47091	2.45009	1.00853	1.00004
	21.0003	2.47459	2.4501	1.01004	1.00004		21.0001	2.47439	2.45051	1.00995	1.00021		21.0003	2.47459	2.4501	1.01004	1.00004
	22	2.47868	2.45012	1.01171	1.00005		22.0001	2.47846	2.45059	1.01162	1.00024		22	2.47868	2.45012	1.01171	1.00005
	23.0002	2.48323	2.45014	1.01357	1.00006		23.0004	2.48298	2.45068	1.01346	1.00028		23.0002	2.48323	2.45014	1.01357	1.00006
	24.0003	2.48826	2.45016	1.01562	1.00006		24.0001	2.48797	2.45078	1.0155	1.00032		24.0003	2.48826	2.45016	1.01562	1.00006
	25	2.49378	2.45018	1.01787	1.00007		25.0001	2.49345	2.45088	1.01774	1.00036		25	2.49378	2.45018	1.01787	1.00007
	26.0002	2.49984	2.4502	1.02034	1.00008		26.0003	2.49947	2.451	1.02019	1.00041		26.0002	2.49984	2.4502	1.02034	1.00008
	27.0003	2.50645	2.45023	1.02304	1.00009		27.0003	2.50603	2.45112	1.02287	1.00046		27.0003	2.50645	2.45023	1.02304	1.00009
	28.0001	2.5136	2.45025	1.02596	1.0001		28.0003	2.51314	2.45125	1.02577	1.00051		28.0001	2.5136	2.45025	1.02596	1.0001
	29.0004	2.52151	2.45028	1.02919	1.00011		29.0004	2.52105	2.45139	1.029	1.00057		29.0003	2.52151	2.45028	1.02919	1.00011
	30.0003	2.53047	2.45031	1.03285	1.00013		30.0002	2.52996	2.45154	1.03264	1.00063		30.0003	2.53048	2.45031	1.03285	1.00013
	31.0002	2.53895	2.45032	1.03631	1.00013		31.0001	2.53827	2.45164	1.03603	1.00067		31.0001	2.53895	2.45032	1.03631	1.00013
	32.0004	2.54599	2.45032	1.03918	1.00013		32.0002	2.54534	2.45161	1.03891	1.00066		32.0004	2.54596	2.45032	1.03917	1.00013
	33.0001	2.55317	2.45034	1.04211	1.00014		33.0001	2.55252	2.45165	1.04185	1.00067		33.0001	2.5531	2.45034	1.04208	1.00014
	34.0002	2.56088	2.45035	1.04526	1.00014		34	2.56016	2.45176	1.04496	1.00072		34.0003	2.56079	2.45035	1.04522	1.00014
	35.0004	2.56991	2.45037	1.04894	1.00015		35.0003	2.5691	2.45185	1.04861	1.00076		35	2.5698	2.45037	1.0489	1.00015
	36.0002	2.58063	2.45039	1.05332	1.00016		36.0001	2.57975	2.45189	1.05296	1.00077		36.0003	2.58051	2.45039	1.05327	1.00016
	37.0001	2.59223	2.45041	1.05805	1.00017		37.0002	2.59126	2.45202	1.05766	1.00082		37.0001	2.59205	2.45041	1.05798	1.00017
	38.0004	2.60485	2.45044	1.0632	1.00018		38.0003	2.60382	2.45217	1.06278	1.00089		38.0001	2.60468	2.45044	1.06314	1.00018
	39.0004	2.61831	2.45047	1.0687	1.00019		39.0004	2.61717	2.45231	1.06823	1.00094		39	2.61813	2.45047	1.06862	1.00019
	40.0001	2.63178	2.45049	1.0742	1.0002		40.0002	2.63079	2.45246	1.07379	1.001		40	2.63185	2.4505	1.07422	1.0002
	41	2.64546	2.45053	1.07978	1.00021		41.0003	2.6443	2.45261	1.07931	1.00107		41.0003	2.64538	2.45052	1.07975	1.00021
	42.0003	2.65936	2.45056	1.08545	1.00023		42	2.65813	2.45276	1.08495	1.00113		42	2.65923	2.45056	1.0854	1.00023
	43.0003	2.67258	2.45058	1.09085	1.00024		43.0003	2.67132	2.4529	1.09033	1.00118		43.0003	2.67243	2.45058	1.09079	1.00024
	44.0003	2.68683	2.45059	1.09667	1.00024		44.0002	2.68553	2.45297	1.09614	1.00121		44.0002	2.68658	2.45059	1.09656	1.00024
	45.0003	2.70256	2.4506	1.10309	1.00024		45.0001	2.70122	2.45298	1.10254	1.00122		45.0002	2.70212	2.4506	1.10291	1.00024
	46.0002	2.71895	2.45062	1.10978	1.00025		46.0003	2.71791	2.45308	1.10935	1.00126		46.0002	2.71878	2.45061	1.10971	1.00025
	47.0002	2.73478	2.45063	1.11624	1.00026		47.0002	2.73368	2.45321	1.11579	1.00131		47.0003	2.73458	2.45063	1.11615	1.00026
	48.0003	2.75249	2.45067	1.12346	1.00027		48.0002	2.75121	2.45333	1.12294	1.00136		48.0003	2.7521	2.45066	1.12331	1.00027
	49.0002	2.77074	2.4507	1.13091	1.00028		49.0004	2.76938	2.45353	1.13036	1.00144		49.0002	2.77039	2.45069	1.13077	1.00028
	50.0004	2.78895	2.45069	1.13835	1.00028		50.0002	2.78762	2.45356	1.1378	1.00145		50.0004	2.78864	2.45069	1.13822	1.00028
	51.0001	2.80764	2.45071	1.14598	1.00029		51.0002	2.80628	2.45357	1.14542	1.00146		51.0003	2.80719	2.45071	1.14579	1.00029
	52	2.82842	2.45074	1.15446	1.0003		52.0001	2.82691	2.45374	1.15384	1.00153		52.0002	2.82785	2.45073	1.15423	1.0003
	53.0003	2.84867	2.45076	1.16272	1.00031		53.0001	2.84723	2.45394	1.16213	1.00161		53.0002	2.84824	2.45076	1.16255	1.00031
	54.0003	2.86977	2.45077	1.17133	1.00031		54.0003	2.86823	2.45402	1.1707	1.00164		54.0001	2.86914	2.45077	1.17108	1.00031
	55	2.8932	2.4508	1.1809	1.00033		55.0002	2.89168	2.45412	1.18028	1.00168		55.0002	2.89255	2.4508	1.18063	1.00033
	56.0001	2.91705	2.45083	1.19063	1.00034		56.0003	2.91556	2.4544	1.19002	1.0018		56.0002	2.91656	2.45082	1.19043	1.00034
	57.0002	2.93909	2.4508	1.19963	1.00033		57.0002	2.93794	2.45432	1.19916	1.00176		57.0001	2.93846	2.4508	1.19937	1.00032
	58.0004	2.96445	2.45085	1.20998	1.00035		58.0003	2.963	2.45437	1.20939	1.00178		58.0003	2.96339	2.45085	1.20955	1.00035
	59.0003	2.98996	2.45092	1.22039	1.00038		59.0001	2.9883	2.455	1.21971	1.00204		59.0002	2.98899	2.45092	1.22	1.00037
	60.0001	3.01575	2.45085	1.23092	1.00035		60	3.01439	2.45498	1.23036	1.00203		60.0003	3.01487	2.45084	1.23056	1.00034
	61.0001	3.04476	2.45091	1.24276	1.00037		61.0002	3.04378	2.45459	1.24236	1.00187		61.0003	3.04391	2.4509	1.24241	1.00037
	62.0001	3.07549	2.45098	1.2553	1.0004		62.0003	3.0738	2.45553	1.25461	1.00226		62.0003	3.07431	2.45097	1.25482	1.0004
	63.0002	3.10489	2.45093	1.2673	1.00038		63.0003	3.10365	2.45557	1.26679	1.00227		63.0002	3.10376	2.45093	1.26684	1.00038
	64.0003	3.13537	2.45101	1.27974	1.00041		64.0001	3.13445	2.45534	1.27937	1.00218		64.0002	3.13411	2.45101	1.27923	1.00041
	65.0002	3.17194	2.45105	1.29467	1.00043		65.0001	3.17075	2.45604	1.29418	1.00247		65.0001	3.17088	2.45104	1.29424	1.00042
	66.0001	3.20632	2.45108	1.3087	1.00044		66.0003	3.20443	2.45636	1.30793	1.0026		66.0001	3.20481	2.45107	1.30809	1.00044
	67.0002	3.24212	2.45113	1.32331	1.00046		67.0002	3.24121	2.45644	1.32294	1.00263		67.0003	3.24073	2.45112	1.32275	1.00046
	68.0002	3.28333	2.4512	1.34013	1.00049		68	3.28157	2.45663	1.33942	1.00271		68.0002	3.28157	2.45118	1.33942	1.00048
	69.0002	3.32463	2.45128	1.35699	1.00052		69.0001	3.3221	2.45755	1.35596	1.00308		69.0001	3.32269	2.45127	1.3562	1.00052
	70.0002	3.36708	2.45134	1.37432	1.00055		70.0002	3.36536	2.45786	1.37362	1.00321		70.0004	3.36542	2.45133	1.37364	1.00054
	71.0003	3.41521	2.45142	1.39396	1.00058		71.0001	3.41326	2.45778	1.39317	1.00318		71	3.42031	2.45141	1.39604	1.00058
	72.0004	3.46369	2.45152	1.41375	1.00062		72.0002	3.46062	2.45895	1.4125	1.00365		72.0002	3.49537	2.45151	1.42668	1.00062
	73	3.51418	2.45164	1.43436	1.00067		73.0004	3.51187	2.45957	1.43342	1.00391		73.0002	3.55439	2.45165	1.45077	1.00067
	74.0002	3.57023	2.45175	1.45724	1.00071		74.0001	3.56824	2.45949	1.45642	1.00387		74.0001	3.61327	2.45175	1.4748	1.00071
	75.0001	3.62634	2.45188	1.48014	1.00077		75.0001	3.62326	2.4609	1.47888	1.00445		75.0002	3.67219	2.45188	1.49885	1.00077
	76.0001	3.68856	2.45206	1.50553	1.00084		76.0004	3.68267	2.4616	1.50313	1.00473		76.0002	3.73207	2.45206	1.52329	1.00084
	77.0003	3.76226	2.4522	1.53562	1.0009		77.0003	3.74848	2.46196	1.52999	1.00488		77.0001	3.79268	2.45226	1.54803	1.00092
	78.0002	3.84461	2.45238	1.56923	1.00097		78	3.82029	2.46322	1.5593	1.0054		78.0001	3.85571	2.4524	1.57376	1.00098
	79	3.93369	2.45258	1.60559	1.00105		79.0002	3.90283	2.46445	1.59299	1.0059		79.0001	3.92664	2.45259	1.60271	1.00106
	80.0001	4.02315	2.45279	1.6421	1.00114		80.0004	3.99296	2.46509	1.62978	1.00616		80.0002	3.99896	2.45278	1.63223	1.00113
	81.0003	4.11522	2.45307	1.67968	1.00125		81.0001	4.08737	2.46618	1.66831	1.0066		81.0001	4.07496	2.45298	1.66325	1.00122
	82.0003	4.20836	2.45334	1.7177	1.00136		82.0003	4.18159	2.46763	1.70677	1.0072		82.0003	4.15136	2.45322	1.69443	1.00131
	83.0002	4.30285	2.45365	1.75627	1.00149		83	4.27911	2.46908	1.74658	1.00779		83	4.23445	2.45345	1.72835	1.00141
	84	4.39813	2.45392	1.79516	1.0016		84.0001	4.37736	2.47045	1.78668	1.00835		84.0001	4.32162	2.45373	1.76393	1.00152
	85	4.49558	2.4542	1.83493	1.00171		85.0003	4.47628	2.47247	1.82705	1.00917		85.0001	4.41251	2.45399	1.80102	1.00163
	86.0001	4.59455	2.45447	1.87533	1.00182		86.0003	4.57818	2.47387	1.86864	1.00974		86.0002	4.50507	2.45423	1.8388	1.00173
	87.0001	4.69331	2.45478	1.91564	1.00195		87.0003	4.68092	2.4753	1.91058	1.01033		87.0002	4.60008	2.45458	1.87758	1.00187
	88.0002	4.79498	2.4551	1.95713	1.00208		88.0001	4.78658	2.47734	1.95371	1.01116		88.0003	4.69944	2.45494	1.91814	1.00202
	89.0002	4.89967	2.45541	1.99987	1.00221		89.0001	4.89393	2.47909	1.99752	1.01187		89.0001	4.80363	2.45527	1.96067	1.00215
	90.0001	5.00818	2.45576	2.04416	1.00235		90.0001	5.00311	2.48003	2.04209	1.01226		90.0002	4.91074	2.45558	2.00438	1.00228
	91.0002	5.11993	2.45608	2.08977	1.00248		91.0001	5.11309	2.48224	2.08698	1.01316		91	5.02166	2.45588	2.04966	1.0024
	92.0002	5.2354	2.45646	2.1369	1.00264		92	5.229	2.48407	2.13429	1.01391		92.0002	5.13501	2.4563	2.09592	1.00257
	93.0001	5.35388	2.45688	2.18526	1.00281		93.0001	5.34809	2.48585	2.18289	1.01463		93.0002	5.25074	2.45671	2.14316	1.00274
	94.0001	5.47529	2.45727	2.23481	1.00297		94.0002	5.46836	2.48812	2.23198	1.01556		94.0001	5.36738	2.4571	2.19077	1.0029
	95.0001	5.60129	2.45773	2.28624	1.00316		95.0001	5.59061	2.4911	2.28188	1.01678		95.0002	5.48678	2.45759	2.2395	1.0031
	96.0001	5.73047	2.45827	2.33897	1.00338		96.0001	5.71893	2.49347	2.33426	1.01774		96.0002	5.61096	2.45804	2.29019	1.00328
	97.0002	5.86177	2.45897	2.39256	1.00366		97.0002	5.85044	2.49675	2.38793	1.01908		97	5.73742	2.45871	2.3418	1.00356
	98	5.99488	2.45985	2.44689	1.00402		98.0001	5.98304	2.50142	2.44206	1.02099		98.0003	5.86754	2.45974	2.39491	1.00398
	99.0001	6.13485	2.46091	2.50402	1.00445		99.0002	6.12107	2.50662	2.4984	1.02311		99.0003	6.00404	2.4606	2.45063	1.00433
	100	6.28136	2.4618	2.56382	1.00482		100	6.26568	2.51186	2.55742	1.02525		100	6.14804	2.46154	2.5094	1.00471
	101	6.43538	2.46238	2.62669	1.00505		101	6.4195	2.51337	2.6202	1.02587		101	6.30049	2.46195	2.57163	1.00488
	102	6.59643	2.4632	2.69242	1.00539		102	6.57513	2.51909	2.68373	1.0282		102	6.45849	2.46246	2.63612	1.00509
	103	6.75853	2.46347	2.75858	1.0055		103	6.73683	2.52236	2.74973	1.02953		103	6.61689	2.46215	2.70077	1.00496
	104	6.91439	2.46323	2.8222	1.0054		104	6.90058	2.52263	2.81656	1.02964		104	6.76749	2.46203	2.76224	1.00491
	105	7.06199	2.46309	2.88244	1.00534		105	7.06208	2.5234	2.88248	1.02996		105	6.90189	2.46188	2.8171	1.00485
	106	7.20075	2.463	2.93908	1.00531		106	7.21946	2.52305	2.94672	1.02982		106	7.0323	2.46177	2.87033	1.0048
	107	7.33618	2.46302	2.99436	1.00531		107	7.37593	2.5226	3.01058	1.02963		107	7.15459	2.46194	2.92024	1.00487
	108	7.47255	2.46287	3.05002	1.00525		108	7.53008	2.52143	3.0735	1.02916		108	7.28761	2.4619	2.97453	1.00486
	109	7.62563	2.4627	3.1125	1.00518		109	7.68384	2.52129	3.13626	1.0291		109	7.43939	2.46179	3.03649	1.00481
	110	7.78619	2.46296	3.17804	1.00529		110	7.85169	2.52091	3.20477	1.02894		110	7.6069	2.46179	3.10486	1.00481
	111	7.9691	2.46299	3.25269	1.0053		111	8.0161	2.52228	3.27188	1.0295		111	7.78843	2.46214	3.17895	1.00496
	112	8.17013	2.46309	3.33475	1.00534		112	8.20784	2.52258	3.35014	1.02962		112	7.99489	2.46251	3.26322	1.00511
	113	8.38075	2.46354	3.42071	1.00553		113	8.41625	2.52204	3.4352	1.0294		113	8.20379	2.46288	3.34849	1.00526
	114	8.60088	2.46439	3.51056	1.00587		114	8.61533	2.52535	3.51646	1.03076		114	8.41424	2.4638	3.43438	1.00563
	115	8.82811	2.46523	3.60331	1.00622		115	8.83778	2.52805	3.60726	1.03186		115	8.63513	2.46479	3.52454	1.00604
	116	9.06991	2.46619	3.702	1.00661		116	9.07118	2.53155	3.70252	1.03329		116	8.87019	2.4661	3.62049	1.00657
	117	9.31359	2.46713	3.80147	1.00699		117	9.30646	2.5356	3.79856	1.03494		117	9.11137	2.46707	3.71893	1.00697
	118	9.57376	2.46845	3.90766	1.00753		118	9.56157	2.54099	3.90268	1.03714		118	9.3649	2.46803	3.82241	1.00736
	119	9.84782	2.46994	4.01952	1.00814		119	9.83115	2.54865	4.01271	1.04027		119	9.62762	2.46904	3.92964	1.00777
	120	10.132	2.47074	4.1355	1.00847		120	10.1207	2.55515	4.13088	1.04292		120	9.89547	2.47049	4.03897	1.00836
	121	10.4261	2.47178	4.25556	1.00889		121	10.4432	2.56399	4.26251	1.04653		121	10.1747	2.47087	4.15296	1.00852
	122	10.7344	2.47272	4.38137	1.00927		122	10.882	2.57168	4.44165	1.04967		122	10.4632	2.47145	4.27071	1.00876
	123	11.0673	2.4733	4.51726	1.00951		123	11.4282	2.57586	4.66458	1.05137		123	10.7558	2.47212	4.39011	1.00903
	124	11.4323	2.47423	4.66625	1.00989		124	12.0045	2.57253	4.89978	1.05001		124	11.072	2.47291	4.51918	1.00935
	125	11.8251	2.47429	4.82655	1.00991		125	12.6019	2.58057	5.14365	1.05329		125	11.4216	2.47348	4.66189	1.00958
	126	12.2396	2.47464	4.99575	1.01006		126	13.1504	2.59002	5.3675	1.05715		126	11.8131	2.47326	4.82169	1.00949
	127	12.6686	2.4749	5.17086	1.01016		127	13.6711	2.59675	5.58003	1.0599		127	12.2608	2.47336	5.00441	1.00953
	128	13.1069	2.47579	5.34974	1.01053		128	14.1643	2.61377	5.78133	1.06684		128	12.7652	2.47406	5.21029	1.00982
	129	13.5484	2.4767	5.52994	1.0109		129	14.6406	2.62716	5.97573	1.07231		129	13.3218	2.47451	5.43747	1.01
	130	14.0012	2.47811	5.7148	1.01147		130	15.152	2.63795	6.18451	1.07671		130	13.9219	2.47531	5.68243	1.01033
	131	14.4626	2.47981	5.90308	1.01217		131	15.711	2.63984	6.41263	1.07749		131	14.5435	2.47652	5.93614	1.01082
	132	14.9503	2.48107	6.10216	1.01268		132	16.2664	2.64848	6.63934	1.08101		132	15.1707	2.47862	6.19211	1.01168
	133	15.4562	2.48254	6.30867	1.01328		133	16.7998	2.65748	6.85708	1.08469		133	15.8005	2.48048	6.44918	1.01244
	134	15.9806	2.48451	6.52269	1.01409		134	17.2847	2.65892	7.055	1.08527		134	16.4297	2.48321	6.70601	1.01356
	135	16.521	2.48621	6.74327	1.01478		135	17.7559	2.66077	7.24732	1.08603		135	17.0766	2.4855	6.97004	1.01449
	136	17.0698	2.48737	6.96728	1.01525		136	18.2258	2.67452	7.43911	1.09164		136	17.7374	2.48762	7.23976	1.01536
	137	17.6357	2.48934	7.19826	1.01606		137	18.7241	2.68286	7.64248	1.09504		137	18.4066	2.49054	7.51292	1.01655
	138	18.2301	2.49129	7.44087	1.01685		138	19.3048	2.68809	7.87951	1.09718		138	19.1016	2.49368	7.79658	1.01783
	139	18.8498	2.49317	7.69378	1.01762		139	19.9291	2.69576	8.13434	1.10031		139	19.8043	2.49849	8.08339	1.01979
	140	19.5061	2.49482	7.96167	1.01829		140	20.6286	2.70901	8.41984	1.10572		140	20.5115	2.50647	8.37206	1.02305
	141	20.1973	2.49634	8.24381	1.01891		141	21.4052	2.71188	8.73681	1.10689		141	21.231	2.51485	8.66571	1.02647
	142	20.93	2.4977	8.54288	1.01947		142	22.2147	2.7182	9.06724	1.10947		142	21.9498	2.53473	8.95909	1.03458
	143	21.7015	2.49892	8.85775	1.01997		143	23.0709	2.72686	9.41669	1.113		143	22.6937	2.55818	9.26273	1.04416
	144	22.509	2.5001	9.18733	1.02045		144	23.9542	2.7246	9.77723	1.11208		144	23.4673	2.58721	9.57848	1.056
	145	23.3467	2.50309	9.52927	1.02167		145	24.8884	2.73606	10.1585	1.11676		145	24.3026	2.61689	9.91944	1.06812
	146	24.2283	2.50521	9.8891	1.02253		146	25.9139	2.74335	10.5771	1.11973		146	25.2002	2.64379	10.2858	1.0791
	147	25.159	2.50699	10.269	1.02326		147	27.0023	2.74903	11.0213	1.12205		147	26.1669	2.65759	10.6804	1.08473
	148	26.1188	2.50844	10.6607	1.02385		148	28.1662	2.75432	11.4964	1.12421		148	27.177	2.68582	11.0927	1.09625
	149	27.1321	2.51078	11.0743	1.02481		149	29.3628	2.75084	11.9848	1.12279		149	28.2498	2.72574	11.5305	1.11255
	150	28.1938	2.51194	11.5077	1.02528		150	30.609	2.76377	12.4935	1.12807		150	29.4192	2.74991	12.0078	1.12241
	151	29.3266	2.51556	11.97	1.02676		151	31.9237	2.77206	13.0301	1.13145		151	30.6663	2.77369	12.5169	1.13212
	152	30.5223	2.51753	12.4581	1.02756		152	33.2763	2.78291	13.5822	1.13588		152	31.9949	2.79664	13.0592	1.14149
	153	31.7747	2.51931	12.9693	1.02829		153	34.6622	2.7956	14.1478	1.14106		153	33.4065	2.81036	13.6353	1.14709
	154	33.0839	2.52116	13.5036	1.02904		154	36.1091	2.80417	14.7384	1.14456		154	34.9037	2.82702	14.2464	1.15389
	155	34.4697	2.52292	14.0693	1.02976		155	37.657	2.81147	15.3702	1.14754		155	36.5171	2.8369	14.9049	1.15792
	156	35.9382	2.52417	14.6687	1.03027		156	39.2901	2.83086	16.0368	1.15545		156	38.2194	2.84521	15.5997	1.16131
	157	37.4971	2.52511	15.3049	1.03066		157	41.0787	2.83215	16.7668	1.15598		157	40.0274	2.85421	16.3377	1.16498
	158	39.1279	2.52815	15.9706	1.0319		158	42.9581	2.84161	17.5339	1.15984		158	41.8995	2.86332	17.1018	1.1687
	159	40.8658	2.52856	16.6799	1.03207		159	44.9586	2.84523	18.3505	1.16132		159	43.8339	2.87117	17.8914	1.17191
	160	42.719	2.52954	17.4363	1.03247		160	47.0762	2.84645	19.2148	1.16182		160	45.8666	2.87937	18.7211	1.17525
	161	44.6553	2.5331	18.2266	1.03392		161	49.3113	2.846	20.127	1.16163		161	48.0072	2.88797	19.5948	1.17876
	162	46.6978	2.53479	19.0603	1.03461		162	51.6726	2.86219	21.0908	1.16824		162	50.2819	2.89932	20.5232	1.1834
	163	48.8387	2.53544	19.9341	1.03487		163	54.1809	2.87146	22.1146	1.17202		163	52.6766	2.91773	21.5006	1.19091
	164	51.1218	2.536	20.866	1.0351		164	56.8242	2.88003	23.1936	1.17552		164	55.1946	2.93405	22.5284	1.19757
	165	53.56	2.53846	21.8612	1.03611		165	59.622	2.88738	24.3355	1.17852		165	57.8453	2.95358	23.6103	1.20554
	166	56.1656	2.54022	22.9247	1.03682		166	62.5707	2.89715	25.539	1.18251		166	60.641	2.97806	24.7514	1.21553
	167	58.9075	2.54171	24.0439	1.03743		167	65.6952	2.90424	26.8144	1.1854		167	63.6246	2.99809	25.9692	1.22371
	168	61.7968	2.54204	25.2232	1.03757		168	69.0158	2.91266	28.1697	1.18884		168	66.7859	3.03047	27.2596	1.23693
	169	64.8405	2.54325	26.4655	1.03806		169	72.5487	2.91085	29.6117	1.1881		169	70.1436	3.05808	28.63	1.2482
	170	68.0665	2.54374	27.7822	1.03826		170	76.2613	2.89516	31.1271	1.1817		170	73.6951	3.08776	30.0796	1.26031
	171	71.4885	2.54641	29.179	1.03935		171	80.1648	2.91603	32.7203	1.19022		171	77.4544	3.11899	31.6141	1.27306
	172	75.1081	2.547	30.6564	1.03959		172	84.3353	2.92017	34.4226	1.19191		172	81.4495	3.15233	33.2447	1.28667
	173	78.908	2.54852	32.2074	1.04021		173	88.7213	2.88413	36.2128	1.1772		173	85.7007	3.18411	34.9799	1.29964
	174	82.8939	2.54787	33.8342	1.03995		174	93.2726	2.87376	38.0705	1.17296		174	90.2309	3.22106	36.8289	1.31472
	175	87.0759	2.5474	35.5412	1.03976		175	97.9857	2.83698	39.9942	1.15795		175	95.0459	3.26258	38.7942	1.33167
	176	91.4723	2.54665	37.3356	1.03945		176	102.956	2.83348	42.0227	1.15652		176	100.164	3.30981	40.8833	1.35094
	177	96.0892	2.54397	39.2201	1.03836								177	105.579	3.35824	43.0935	1.37071
	178	100.939	2.53877	41.1995	1.03623								178	111.322	3.41128	45.4377	1.39236
													179	117.403	3.45387	47.9198	1.40974
													180	123.832	3.48156	50.5436	1.42104
													181	130.607	3.48867	53.3088	1.42395
													182	137.762	3.47338	56.2293	1.41771
													183	145.293	3.45169	59.3034	1.40885
													184	153.222	3.43145	62.5396	1.40059
													185	161.522	3.41834	65.9275	1.39524
													186	170.203	3.40873	69.4708	1.39132

## Sheet: Fig-2e
	Change in Nuclear Circularity (D/L) during cell migration
	E_n = 0.2 kPa			E_n = 1 kPa			E_n = 2 kPa			E_n = 5 kPa
	E_n/E_T	D/L		E_n/E_T	D/L		E_n/E_T	D/L		E_n/E_T	D/L
	1.53846	0.882353		7.69231	0.965657		15.3846	0.975659		38.4615	0.991853
	0.666667	0.796578		3.33333	0.92986		6.66667	0.957576		16.6667	0.979675
	0.4	0.739777		2	0.900596		4	0.937626		10	0.969574
	0.2	0.659498		1	0.852362		2	0.905812		5	0.572358
	0.133333	0.617544		0.666667	0.475758		1.33333	0.490107		3.33333	0.517028
	0.1	0.599297		0.5	0.43377		1	0.448023		2.5	0.479042
	0.04	0.393258		0.2	0.369272		0.4	0.387009		1	0.41989

## Sheet: Fig-3c
	Quantification of von Mises stresses within the nucleus
	E_T = 2 kPa, E_n = 0.2 kPa			E_T = 0.5 kPa, E_n = 0.2 kPa			E_T = 0.5 kPa, E_n = 1 kPa			E_T = 2 kPa, E_n = 1 kPa
	Normalized length	von Mises stress (Pa)		Normalized length	von Mises stress (Pa)		Normalized length	von Mises stress (Pa)		Normalized length	von Mises stress (Pa)
	0	5.7617e-05		0	3.10432e-05		0	6.44124e-05		0	4.08747e-05
	0.012127	5.86255e-05		0.0118435	3.2059e-05		0.0115187	6.84641e-05		0.014467	3.91e-05
	0.0241615	6.08216e-05		0.0236093	3.4018e-05		0.0229891	7.60486e-05		0.0284045	3.42295e-05
	0.0360983	6.30213e-05		0.0353185	3.58552e-05		0.0344218	8.24707e-05		0.0420882	2.93965e-05
	0.0479795	6.49419e-05		0.0469761	3.75257e-05		0.0458357	8.77685e-05		0.0554369	2.6498e-05
	0.0598083	6.66199e-05		0.058594	3.89459e-05		0.0572365	9.19866e-05		0.0687424	2.45322e-05
	0.0715947	6.81141e-05		0.0701847	4.02423e-05		0.0686344	9.50042e-05		0.0818629	2.31225e-05
	0.0833455	6.97277e-05		0.0817584	4.15269e-05		0.0800345	9.67797e-05		0.0949517	2.17791e-05
	0.0950607	7.14118e-05		0.0933	4.26384e-05		0.0914447	9.75527e-05		0.107798	2.04373e-05
	0.106737	7.30062e-05		0.104828	4.35041e-05		0.102873	9.78476e-05		0.120346	1.95435e-05
	0.118381	7.45844e-05		0.116348	4.42292e-05		0.114317	9.77641e-05		0.132661	1.92154e-05
	0.129994	7.6087e-05		0.127862	4.48331e-05		0.125777	9.73183e-05		0.144819	1.91784e-05
	0.141582	7.73467e-05		0.139377	4.53788e-05		0.137255	9.65842e-05		0.156898	1.93979e-05
	0.153147	7.82362e-05		0.150894	4.5981e-05		0.148754	9.55097e-05		0.168831	1.95604e-05
	0.164725	7.92589e-05		0.162408	4.65425e-05		0.160273	9.42386e-05		0.180433	1.93505e-05
	0.176289	8.06017e-05		0.173921	4.68806e-05		0.171811	9.29425e-05		0.192001	1.91232e-05
	0.187818	8.16329e-05		0.185445	4.70391e-05		0.183371	9.16303e-05		0.203543	1.92322e-05
	0.199347	8.21608e-05		0.196981	4.70856e-05		0.194959	9.03142e-05		0.215028	1.97343e-05
	0.210901	8.27273e-05		0.208541	4.70239e-05		0.206557	8.91286e-05		0.226479	2.00862e-05
	0.222479	8.35492e-05		0.220119	4.69745e-05		0.218174	8.80551e-05		0.237898	1.97919e-05
	0.234029	8.44507e-05		0.231716	4.69908e-05		0.229806	8.68948e-05		0.249346	1.92871e-05
	0.245561	8.54213e-05		0.243324	4.702e-05		0.241454	8.56141e-05		0.260848	1.88385e-05
	0.257089	8.62804e-05		0.254943	4.69908e-05		0.253124	8.43503e-05		0.272388	1.85443e-05
	0.268612	8.68225e-05		0.266574	4.68672e-05		0.264806	8.30408e-05		0.283896	1.85072e-05
	0.280121	8.6982e-05		0.278224	4.67001e-05		0.276502	8.1681e-05		0.295334	1.84042e-05
	0.291647	8.68643e-05		0.289894	4.65708e-05		0.288222	8.05223e-05		0.306894	1.81507e-05
	0.303204	8.66046e-05		0.301579	4.64895e-05		0.299952	7.95226e-05		0.318533	1.76696e-05
	0.314788	8.64292e-05		0.313278	4.64438e-05		0.311689	7.84608e-05		0.329972	1.70506e-05
	0.326387	8.65776e-05		0.324988	4.64724e-05		0.323445	7.74915e-05		0.341516	1.66789e-05
	0.337966	8.67969e-05		0.3367	4.65106e-05		0.335213	7.67845e-05		0.352905	1.65126e-05
	0.349558	8.68534e-05		0.348419	4.64546e-05		0.346986	7.62032e-05		0.364219	1.62437e-05
	0.361156	8.68332e-05		0.360153	4.63561e-05		0.358769	7.55924e-05		0.375581	1.60957e-05
	0.372755	8.66033e-05		0.371897	4.62912e-05		0.370564	7.49487e-05		0.386765	1.61927e-05
	0.384382	8.63615e-05		0.383646	4.62384e-05		0.382364	7.4286e-05		0.397949	1.62982e-05
	0.396012	8.63697e-05		0.395403	4.61811e-05		0.394168	7.35778e-05		0.409081	1.63008e-05
	0.407643	8.63082e-05		0.407165	4.61165e-05		0.405986	7.30061e-05		0.419969	1.61399e-05
	0.419268	8.61146e-05		0.418932	4.60189e-05		0.41781	7.26459e-05		0.430718	1.60045e-05
	0.430895	8.59982e-05		0.430708	4.59028e-05		0.429635	7.22629e-05		0.441393	1.61529e-05
	0.442525	8.59325e-05		0.442495	4.58011e-05		0.441464	7.19055e-05		0.452021	1.65554e-05
	0.454169	8.56707e-05		0.454286	4.57139e-05		0.453297	7.17038e-05		0.462602	1.69175e-05
	0.465831	8.52657e-05		0.466085	4.56549e-05		0.465131	7.15447e-05		0.473077	1.71436e-05
	0.477511	8.50142e-05		0.477887	4.56535e-05		0.476968	7.14398e-05		0.483476	1.73473e-05
	0.489175	8.50393e-05		0.489686	4.56909e-05		0.488806	7.13496e-05		0.493849	1.75144e-05
	0.500821	8.50096e-05		0.501483	4.57309e-05		0.500644	7.11726e-05		0.504258	1.76116e-05
	0.513669	8.44894e-05		0.514488	4.576e-05		0.5137	7.10356e-05		0.515648	1.76694e-05
	0.526565	8.38604e-05		0.527491	4.57806e-05		0.526755	7.11127e-05		0.527002	1.78344e-05
	0.539488	8.35428e-05		0.540495	4.57932e-05		0.539809	7.14591e-05		0.538327	1.80797e-05
	0.552411	8.35228e-05		0.553492	4.57843e-05		0.552855	7.19476e-05		0.54972	1.83048e-05
	0.565322	8.37967e-05		0.566491	4.58012e-05		0.565897	7.23706e-05		0.561289	1.84817e-05
	0.578207	8.40425e-05		0.579487	4.58787e-05		0.578933	7.27672e-05		0.57293	1.89264e-05
	0.591073	8.41486e-05		0.592472	4.59816e-05		0.591963	7.32265e-05		0.584586	1.96543e-05
	0.603918	8.4251e-05		0.605445	4.61146e-05		0.604986	7.36397e-05		0.59628	2.04402e-05
	0.616743	8.43369e-05		0.618402	4.6282e-05		0.618005	7.40857e-05		0.60811	2.12823e-05
	0.629562	8.44399e-05		0.631346	4.64747e-05		0.631014	7.47212e-05		0.619953	2.20961e-05
	0.64237	8.46213e-05		0.644275	4.66744e-05		0.644012	7.55225e-05		0.63188	2.27312e-05
	0.655156	8.50068e-05		0.657187	4.68799e-05		0.656997	7.62947e-05		0.644026	2.32795e-05
	0.667904	8.51809e-05		0.670084	4.71506e-05		0.669974	7.70951e-05		0.656216	2.40727e-05
	0.680641	8.49493e-05		0.68295	4.74158e-05		0.682937	7.81989e-05		0.668449	2.49051e-05
	0.693378	8.47087e-05		0.695797	4.75591e-05		0.695884	7.96164e-05		0.680821	2.53586e-05
	0.706102	8.45805e-05		0.708624	4.7627e-05		0.70881	8.11204e-05		0.693138	2.55532e-05
	0.718797	8.47243e-05		0.72144	4.77115e-05		0.721716	8.24807e-05		0.705309	2.59828e-05
	0.731444	8.47909e-05		0.734233	4.78381e-05		0.734603	8.37843e-05		0.717322	2.656e-05
	0.744071	8.42039e-05		0.747008	4.79794e-05		0.747471	8.5212e-05		0.729482	2.69579e-05
	0.756693	8.31983e-05		0.759761	4.81313e-05		0.760317	8.68091e-05		0.741592	2.75898e-05
	0.769345	8.23083e-05		0.772487	4.82908e-05		0.773137	8.84357e-05		0.753654	2.84611e-05
	0.782014	8.17236e-05		0.785185	4.84766e-05		0.78594	9.01236e-05		0.765765	2.90166e-05
	0.794675	8.13398e-05		0.797853	4.86347e-05		0.798707	9.1962e-05		0.777851	2.91406e-05
	0.807321	8.10341e-05		0.810495	4.86224e-05		0.811453	9.38364e-05		0.790115	2.93185e-05
	0.819922	8.04784e-05		0.823123	4.8457e-05		0.824167	9.56017e-05		0.802518	2.96238e-05
	0.832509	7.94278e-05		0.83573	4.82595e-05		0.836855	9.72233e-05		0.815225	2.93739e-05
	0.845137	7.79816e-05		0.848324	4.80182e-05		0.849512	9.88376e-05		0.828139	2.85275e-05
	0.857818	7.66361e-05		0.860901	4.76244e-05		0.862144	0.000100452		0.841449	2.78172e-05
	0.870496	7.55511e-05		0.873473	4.71349e-05		0.87474	0.000101827		0.854914	2.77648e-05
	0.883174	7.43684e-05		0.886034	4.65112e-05		0.887307	0.0001027		0.868637	2.78946e-05
	0.895882	7.2856e-05		0.898596	4.56957e-05		0.899852	0.000103135		0.882633	2.82234e-05
	0.908651	7.09577e-05		0.911171	4.48598e-05		0.912369	0.000102894		0.896671	2.8907e-05
	0.921496	6.90176e-05		0.923738	4.38381e-05		0.924867	0.000101613		0.910905	2.97985e-05
	0.934407	6.69713e-05		0.936325	4.23463e-05		0.937352	9.92252e-05		0.92528	3.09541e-05
	0.947355	6.47548e-05		0.948973	4.06286e-05		0.949834	9.54702e-05		0.939711	3.29733e-05
	0.960411	6.25576e-05		0.961644	3.8896e-05		0.962318	9.00983e-05		0.954357	3.546e-05
	0.97347	6.04849e-05		0.97436	3.69725e-05		0.974831	8.2957e-05		0.969122	3.80792e-05
	0.98665	5.82834e-05		0.987145	3.49656e-05		0.987385	7.43039e-05		0.984187	4.02399e-05
	1	5.70392e-05		1	3.39958e-05		1	6.96824e-05		1	4.08496e-05

## Sheet: Fig-3d
		Hoop stresses in Nuclear Membrane during cell entry into pore
		E_T = 2 kPa, E_n = 0.2 kPa				E_T = 2 kPa, E_n = 2 kPa
	Time (s)	Inner Elements Avg - σ_θθ (kPa)	Outer Elements Avg - σ_θθ (kPa)		Time (s)	Inner Elements Avg - σ_θθ (kPa)	Outer Elements Avg - σ_θθ (kPa)
	0	0	0		0	0	0
	1.0004	2.47e-13	2.53e-13		1.00002	4.675e-13	6.03e-13
	2.00035	5.075e-11	7.71e-11		2.00004	1.88e-10	2.485e-10
	3.0003	5.865e-10	1.375e-09		3.00007	2.705e-09	3.935e-09
	4.00025	8.795e-10	6.455e-09		4.00009	9.335e-09	1.655e-08
	5.0002	-8.565e-09	1.17e-08		5.00011	1.13e-08	3.53e-08
	6.00015	-5.07e-08	4.4792e-10		6.00013	-1.37e-08	4.39e-08
	7.0001	-1.67e-07	-6.35e-08		7.00016	-1.08e-07	5.885e-09
	8.00004	-4.115e-07	-2.305e-07		8.00018	-3.23e-07	-1.27e-07
	9.0004	-8.33e-07	-5.445e-07		9.0002	-7.06e-07	-3.975e-07
	10.0003	-1.475e-06	-1.045e-06		10.0002	-1.295e-06	-8.43e-07
	11.0002	-2.365e-06	-1.755e-06		11.0002	-2.125e-06	-1.495e-06
	12.0001	-3.52e-06	-2.705e-06		12.0003	-3.21e-06	-2.355e-06
	13.0004	-4.95e-06	-3.88e-06		13	-4.54e-06	-3.425e-06
	14.0002	-6.64e-06	-5.28e-06		14	-6.115e-06	-4.7e-06
	15.0004	-8.585e-06	-6.895e-06		15	-7.925e-06	-6.165e-06
	16.0001	-1.08e-05	-8.72e-06		16.0001	-9.97e-06	-7.83e-06
	17.0002	-1.325e-05	-1.075e-05		17.0001	-1.23e-05	-9.69e-06
	18.0002	-1.605e-05	-1.305e-05		18.0001	-1.485e-05	-1.175e-05
	19.0001	-1.91e-05	-1.56e-05		19.0001	-1.775e-05	-1.41e-05
	20.0004	-2.255e-05	-1.845e-05		20.0002	-2.095e-05	-1.675e-05
	21.0001	-2.635e-05	-2.165e-05		21.0002	-2.455e-05	-1.965e-05
	22.0001	-3.055e-05	-2.515e-05		22.0002	-2.855e-05	-2.295e-05
	23.0004	-3.525e-05	-2.91e-05		23.0002	-3.305e-05	-2.67e-05
	24.0001	-4.03e-05	-3.335e-05		24.0002	-3.795e-05	-3.08e-05
	25.0001	-4.585e-05	-3.8e-05		25.0003	-4.34e-05	-3.535e-05
	26.0003	-5.195e-05	-4.315e-05		26.0003	-4.93e-05	-4.03e-05
	27.0003	-5.85e-05	-4.87e-05		27	-5.58e-05	-4.57e-05
	28.0003	-6.57e-05	-5.48e-05		28	-6.26e-05	-5.15e-05
	29.0004	-7.335e-05	-6.13e-05		29.0001	-6.99e-05	-5.765e-05
	30.0002	-8.335e-05	-7.015e-05		30.0001	-7.98e-05	-6.605e-05
	31.0001	-0.0001095	-9.445e-05		31.0001	-0.0001075	-9.33e-05
	32.0002	-0.0001375	-0.000123		32.0001	-0.0001325	-0.0001175
	33.0001	-0.000133	-0.0001175		33.0001	-0.0001295	-0.000114
	34	-0.000139	-0.0001215		34.0002	-0.000137	-0.00012
	35.0003	-0.000153	-0.000134		35.0002	-0.000149	-0.0001305
	36.0001	-0.0001685	-0.000149		36.0002	-0.000164	-0.000144
	37.0002	-0.000184	-0.0001625		37.0002	-0.000181	-0.0001595
	38.0003	-0.000201	-0.000179		38.0002	-0.000198	-0.000175
	39.0004	-0.0002345	-0.0002085		39.0002	-0.0002375	-0.0002115
	40.0002	-0.000293	-0.000267		40.0002	-0.000293	-0.0002665
	41.0003	-0.000339	-0.0003105		41.0003	-0.000337	-0.000308
	42	-0.000368	-0.000338		42.0003	-0.0003705	-0.00034
	43.0003	-0.000417	-0.000386		43.0003	-0.000419	-0.000387
	44.0002	-0.000455	-0.0004225		44.0003	-0.000455	-0.0004225
	45.0001	-0.0004885	-0.0004545		45	-0.00049	-0.0004555
	46.0003	-0.0005345	-0.0004985		46	-0.000537	-0.0005
	47.0002	-0.0005995	-0.000562		47	-0.0006065	-0.000568
	48.0002	-0.000672	-0.0006335		48	-0.000676	-0.000637
	49.0004	-0.000733	-0.000691		49	-0.0007385	-0.000697
	50.0002	-0.000793	-0.0007515		50	-0.000808	-0.0007675
	51.0002	-0.000892	-0.000848		51	-0.000904	-0.0008585
	52.0001	-0.0009725	-0.0009275		52	-0.000989	-0.000943
	53.0001	-0.001075	-0.001025		53	-0.001095	-0.00105
	54.0003	-0.00118	-0.001135		54	-0.0012	-0.001155
	55.0002	-0.00129	-0.001235		55.0003	-0.0013	-0.001245
	56.0003	-0.0014	-0.001345		56.0003	-0.00143	-0.001375
	57.0002	-0.001485	-0.00142		57.0003	-0.001505	-0.001445
	58.0003	-0.001645	-0.00158		58.0002	-0.001695	-0.00163
	59.0001	-0.00184	-0.001765		59.0002	-0.00186	-0.00179
	60	-0.00187	-0.001785		60.0002	-0.00191	-0.00185
	61.0002	-0.00211	-0.00202		61.0002	-0.00217	-0.00212
	62.0003	-0.00228	-0.00216		62.0002	-0.00231	-0.00223
	63.0003	-0.002335	-0.00221		63.0001	-0.002405	-0.00236
	64.0001	-0.002605	-0.002485		64.0001	-0.002695	-0.00266
	65.0001	-0.00278	-0.0027		65.0001	-0.00282	-0.002805
	66.0003	-0.00291	-0.00279		66	-0.003035	-0.002955
	67.0002	-0.003145	-0.003015		67.0003	-0.00322	-0.00321
	68	-0.00336	-0.003165		68.0002	-0.00344	-0.003285
	69.0001	-0.00354	-0.00336		69.0001	-0.003675	-0.003595
	70.0002	-0.00384	-0.003705		70.0001	-0.00387	-0.003795
	71.0001	-0.00403	-0.00382		71	-0.004165	-0.004075
	72.0002	-0.00431	-0.004185		72.0001	-0.00442	-0.00434
	73.0004	-0.004545	-0.004285		73.0002	-0.004615	-0.004475
	74.0001	-0.00481	-0.00456		74.0002	-0.00495	-0.004785
	75.0001	-0.00515	-0.00489		75.0002	-0.00526	-0.005105
	76.0004	-0.00539	-0.005115		76.0002	-0.005515	-0.005285
	77.0003	-0.005665	-0.00543		77.0001	-0.005815	-0.0056
	78	-0.006015	-0.005755		78.0001	-0.00618	-0.00601
	79.0002	-0.006385	-0.0061		79.0001	-0.00652	-0.00628
	80.0004	-0.0066	-0.00641		80.0001	-0.00683	-0.006685
	81.0001	-0.00695	-0.006625		81	-0.0072	-0.006995
	82.0003	-0.007225	-0.00703		82	-0.00755	-0.00736
	83	-0.0077	-0.00748		83.0003	-0.007975	-0.007825
	84.0001	-0.008255	-0.00805		84.0002	-0.00846	-0.00821
	85.0003	-0.00863	-0.00846		85.0002	-0.008835	-0.008695
	86.0003	-0.009085	-0.00906		86.0001	-0.00924	-0.00921
	87.0003	-0.00953	-0.00939		87.0001	-0.00968	-0.00961
	88.0001	-0.009955	-0.00999		88.0002	-0.01015	-0.01015
	89.0001	-0.01045	-0.01065		89.0001	-0.0107	-0.0109
	90.0001	-0.01105	-0.0113		90	-0.0113	-0.0114
	91.0001	-0.01155	-0.01165		91.0003	-0.0118	-0.01215
	92	-0.01215	-0.0125		92.0001	-0.0124	-0.01245
	93.0001	-0.01255	-0.01305		93.0003	-0.01285	-0.01315
	94.0002	-0.0131	-0.01375		94	-0.0135	-0.01395
	95.0001	-0.01385	-0.0143		95	-0.01435	-0.01495
	96.0001	-0.01455	-0.0154		96.0003	-0.01525	-0.01645
	97.0002	-0.0155	-0.01695		97.0003	-0.01655	-0.01795
	98.0001	-0.01655	-0.01825		98.0001	-0.01865	-0.0203
	99.0002	-0.0182	-0.01945		99.0001	-0.02115	-0.0225
	100	-0.0192	-0.02075		100	-0.0219	-0.0257
	101	-0.02055	-0.0242		101	-0.0248	-0.0297
	102	-0.02175	-0.02415		102	-0.0243	-0.02735
	103	-0.02245	-0.02625		103	-0.0241	-0.03005
	104	-0.0224	-0.0269		104	-0.02445	-0.03265
	105	-0.02235	-0.0276		105	-0.02325	-0.02925
	106	-0.0233	-0.02895		106	-0.02255	-0.02955
	107	-0.02285	-0.0292		107	-0.0219	-0.0309
	108	-0.02285	-0.0308		108	-0.02185	-0.03065
	109	-0.02245	-0.03205		109	-0.02235	-0.0348
	110	-0.02275	-0.0345		110	-0.02205	-0.03635
	111	-0.02465	-0.03125		111	-0.02375	-0.0389
	112	-0.02305	-0.03295		112	-0.0242	-0.0416
	113	-0.0225	-0.0375		113	-0.0268	-0.04665
	114	-0.02445	-0.03915		114	-0.02815	-0.0515
	115	-0.02455	-0.03935		115	-0.03075	-0.0574
	116	-0.02615	-0.04285		116	-0.03425	-0.06275
	117	-0.0275	-0.04655		117	-0.03635	-0.06865
	118	-0.02945	-0.04815		118	-0.0378	-0.07495
	119	-0.02885	-0.0514		119	-0.03885	-0.0819
	120	-0.0302	-0.05535		120	-0.03785	-0.08575
	121	-0.03095	-0.05925		121	-0.03845	-0.09215
	122	-0.03235	-0.0625		122	-0.0356	-0.0972
	123	-0.0334	-0.064		123	-0.03555	-0.1034
	124	-0.0353	-0.06495		124	-0.0341	-0.1039
	125	-0.03515	-0.06805		125	-0.03205	-0.1089
	126	-0.03615	-0.07205		126	-0.031	-0.1108
	127	-0.036	-0.07275		127	-0.03155	-0.1155
	128	-0.0348	-0.07345		128	-0.0309	-0.11485
	129	-0.036	-0.08095		129	-0.0331	-0.114
	130	-0.0372	-0.07725		130	-0.03405	-0.1129
	131	-0.0377	-0.07795		131	-0.03615	-0.1087
	132	-0.03655	-0.0811		132	-0.0399	-0.1129
	133	-0.03835	-0.08205		133	-0.04505	-0.11165
	134	-0.0381	-0.084		134	-0.0498	-0.1176
	135	-0.0395	-0.0866		135	-0.05665	-0.1325
	136	-0.0379	-0.0866		136	-0.06995	-0.167
	137	-0.0367	-0.08685		137	-0.08265	-0.2085
	138	-0.0381	-0.08875		138	-0.0966	-0.256
	139	-0.0387	-0.0902		139	-0.115	-0.317
	140	-0.03355	-0.08415		140	-0.1295	-0.365
	141	-0.0368	-0.0905		141	-0.1425	-0.4115
	142	-0.0383	-0.09455		142	-0.147	-0.4295
	143	-0.0372	-0.09315		143	-0.1545	-0.4585
	144	-0.0383	-0.0981		144	-0.153	-0.468
	145	-0.03755	-0.09875		145	-0.151	-0.4855
	146	-0.0367	-0.09955		146	-0.147	-0.4845
	147	-0.0357	-0.09965		147	-0.14	-0.4775
	148	-0.03375	-0.0999		148	-0.13	-0.448
	149	-0.0322	-0.10375		149	-0.1102	-0.417
	150	-0.03495	-0.09685		150	-0.09315	-0.3795
	151	-0.0358	-0.1017		151	-0.07615	-0.34
	152	-0.03565	-0.1038		152	-0.05245	-0.2995
	153	-0.0351	-0.10085		153	-0.03715	-0.278
	154	-0.03495	-0.10295		154	-0.01744	-0.236
	155	-0.03685	-0.105		155	-0.00305	-0.2215
	156	-0.03475	-0.10605		156	0.00665	-0.2005
	157	-0.0367	-0.10895		157	0.011105	-0.194
	158	-0.03525	-0.10895		158	0.018205	-0.1885
	159	-0.0347	-0.114		159	0.01588	-0.181
	160	-0.0381	-0.112		160	0.02102	-0.175
	161	-0.04005	-0.1195		161	0.0224225	-0.1835
	162	-0.03875	-0.119		162	0.022225	-0.177
	163	-0.0432	-0.12765		163	0.020145	-0.1805
	164	-0.04305	-0.1335		164	0.019525	-0.1865
	165	-0.04085	-0.135		165	0.019195	-0.195
	166	-0.04395	-0.147		166	0.0245777	-0.2
	167	-0.0426	-0.146		167	0.03486	-0.216
	168	-0.04105	-0.1475		168	0.02371	-0.204
	169	-0.04315	-0.1555		169	0.01801	-0.222
	170	-0.04795	-0.165		170	0.017495	-0.232
	171	-0.0446	-0.158		171	0.025735	-0.237
	172	-0.05065	-0.1625		172	0.028825	-0.2555
	173	-0.05845	-0.163		173	0.04035	-0.273
	174	-0.07305	-0.167		174	0.054025	-0.2985
	175	-0.07365	-0.1705		175	0.07006	-0.3215
	176	-0.08445	-0.296		176	0.0932	-0.3605
					177	0.1175	-0.393
					178	0.14455	-0.442
					179	0.18975	-0.499
					180	0.247	-0.5625
					181	0.306	-0.6515
					182	0.3655	-0.7475
					183	0.451	-0.8675
					184	0.512	-0.97
					185	0.5535	-1.0775
					186	0.583	-1.1115
					187	0.5825	-1.102
					188	0.584	-1.095

[truncated: 14 more sheets: Fig-4c, Fig-4d, Fig-4e, Fig-4h, Fig-4i, Fig-5b, Fig-5d, Fig-6a, Fig-S1c, Fig-S1f, Fig-S2, Fig-S5, Fig-S6a, Fig-S6b]
